# Supplementary material for: Microalgae enhance cadmium accumulation in Perilla frutescens: root structural adaptation and secretion-mediated detoxification
Source: Front Plant Sci. 2025 Sep 2;16:1642230. doi: 10.3389/fpls.2025.1642230 (PMC12436388; doi:10.3389/fpls.2025.1642230)
Supplement: Supplementary file 2 [file Table6.xlsx]

## Sheet: Sheet1
Table S6. Metabolites identified in root exudates of Perilla frutescens plants via untargeted metabolomics.
Compound_ID	Name	Formula	Molecular Weight	RT [min]	m/z	Class_I	Class_II	Class_III	Class_IV	all_CK_1	all_CK_2	all_CK_3	all_CK_4	all_CK_5	all_CK_6	all_ST_1	all_ST_2	all_ST_3	all_ST_4	all_ST_5	all_ST_6	all_SM_1	all_SM_2	all_SM_3	all_SM_4	all_SM_5	all_SM_6	all_QC1	all_QC2	all_QC3
Com_15_neg	DL-4-Hydroxyphenyllactic acid	C9 H10 O4	182.057	5.269	181.05	Phenylpropanoids and polyketides	Phenylpropanoic acids	Not available	Phenylpropanoic acids	1.42338e+09	2.76659e+07	1.3365e+09	1.30294e+09	1.20508e+09	1.27814e+09	5.0114e+09	5.03539e+09	5.04719e+09	4.96155e+09	4.98296e+09	4.87692e+09	3.03245e+09	3.11e+09	2.82474e+09	3.04311e+09	3.12585e+09	3.52531e+09	3.68497e+09	3.76924e+09	3.74622e+09
Com_18_neg	3-Hydroxymandelic acid	C8 H8 O4	168.041	4.949	167.034	Benzenoids	Phenols	1-hydroxy-4-unsubstituted benzenoids	1-hydroxy-4-unsubstituted benzenoids	1.8577e+09	1.81593e+09	1.77753e+09	1.53685e+09	1.57887e+09	1.54647e+09	4.9119e+09	5.18007e+09	5.48831e+09	5.42663e+09	5.2427e+09	4.94451e+09	4.33727e+09	4.32935e+09	4.50462e+09	4.40222e+09	4.14802e+09	4.44438e+09	4.11702e+09	4.38941e+09	4.20283e+09
Com_35_neg	N-Acetyl-DL-tryptophan	C13 H14 N2 O3	246.1	5.646	245.093	Organic acids and derivatives	Carboxylic acids and derivatives	Amino acids, peptides, and analogues	N-acyl-alpha amino acids	2.66349e+06	2.9738e+06	2.2947e+06	3.21664e+06	3.8646e+06	3.61175e+06	3.93217e+06	1.59385e+09	2.72526e+06	3.12806e+06	2.91348e+06	5.07395e+06	1.9751e+06	2.06713e+06	6.25566e+07	1.88283e+06	2.26536e+06	1.87962e+06	1.23602e+08	1.17791e+08	1.23653e+08
Com_87_neg	Gluconic acid	C6 H12 O7	196.058	1.394	195.05	Organic oxygen compounds	Organooxygen compounds	Carbohydrates and carbohydrate conjugates	Sugar acids and derivatives	1.40285e+09	1.76884e+09	1.7358e+09	1.35281e+09	1.25328e+09	1.2969e+09	1.41886e+09	1.11014e+09	1.53191e+09	1.39227e+09	1.36788e+09	1.4125e+09	1.18375e+09	1.18155e+09	1.14031e+09	1.11886e+09	1.37841e+09	1.11996e+09	1.27952e+09	1.24849e+09	1.31859e+09
Com_398_neg	Luteolin	C15 H10 O6	286.049	5.619	285.04	Phenylpropanoids and polyketides	Flavonoids	Flavones	Flavones	2.11335e+07	2.02098e+07	1.89267e+07	1.26078e+07	1.33632e+07	1.77769e+07	7.12294e+07	7.51526e+07	7.68764e+07	8.85521e+07	6.05413e+07	8.10319e+07	4.64269e+07	5.10164e+07	4.69864e+07	7.85783e+07	2.87831e+07	3.11826e+07	5.66382e+07	4.18517e+07	5.88782e+07
Com_445_neg	Testosterone sulfate	C19 H28 O5 S	368.166	6.298	367.158	Lipids and lipid-like molecules	Steroids and steroid derivatives	Sulfated steroids	Sulfated steroids	3.0915e+06	1.53415e+06	1.20869e+06	2.26275e+06	2.39299e+06	4.8107e+06	2.53166e+06	4.80284e+08	4.82118e+06	3.44625e+06	2.93187e+06	5.43502e+06	1.25825e+06	2.06884e+06	2.48924e+07	1.87044e+06	2.06202e+06	1.21868e+06	3.21253e+07	3.52085e+07	3.18393e+07
Com_453_neg	Isocitric acid	C6 H8 O7	192.026	1.497	191.019	Organic acids and derivatives	Carboxylic acids and derivatives	Tricarboxylic acids and derivatives	Tricarboxylic acids and derivatives	6.21037e+07	5.30899e+07	5.99406e+07	5.7504e+07	5.67462e+07	6.00653e+07	1.91454e+08	2.50422e+08	1.87222e+08	2.93259e+08	1.95281e+08	1.90648e+08	3.03635e+08	2.35027e+08	2.32222e+08	2.38076e+08	2.19671e+08	2.2929e+08	1.7708e+08	1.65295e+08	1.78148e+08
Com_693_neg	Glycoursodeoxycholic acid	C26 H43 N O5	449.315	7.272	448.307	Lipids and lipid-like molecules	Steroids and steroid derivatives	Bile acids, alcohols and derivatives	Glycinated bile acids and derivatives	1.80377e+06	384630	396094	447447	407464	1.25197e+06	277097	1.34699e+08	790834	270600	1.04765e+06	1.31909e+06	252033	250921	5.54666e+06	240046	238883	248098	9.90386e+06	1.04363e+07	9.88457e+06
Com_1566_neg	δ-Gluconic acid δ-lactone	C6 H10 O6	178.047	1.467	177.039	Organic oxygen compounds	Organooxygen compounds	Carbohydrates and carbohydrate conjugates	Gluconolactones	8.88254e+07	8.92759e+07	1.11022e+08	1.0824e+08	9.70058e+07	8.97557e+07	7.47093e+07	5.72005e+07	7.40325e+07	7.72275e+07	4.79967e+07	7.50455e+07	8.04269e+07	7.94327e+07	7.46619e+07	6.92628e+07	7.78406e+07	7.40176e+07	6.5528e+07	7.72027e+07	8.04794e+07
Com_1620_neg	Sucrose	C12 H22 O11	342.116	1.368	341.109	Organic oxygen compounds	Organooxygen compounds	Carbohydrates and carbohydrate conjugates	O-glycosyl compounds	2.90472e+07	4.97629e+07	3.74634e+07	3.54434e+07	3.0156e+07	4.56265e+07	1.47966e+07	9.83981e+06	1.15845e+07	1.12873e+07	1.27055e+07	1.13952e+07	1.46406e+07	1.40889e+07	1.84521e+07	1.36634e+07	1.45908e+07	9.93637e+06	1.36963e+07	1.34282e+07	1.85151e+07
Com_1877_neg	Glucose 1-phosphate	C6 H13 O9 P	260.03	1.236	259.022	Organic oxygen compounds	Organooxygen compounds	Carbohydrates and carbohydrate conjugates	Monosaccharide phosphates	2.19909e+07	2.15899e+07	2.47023e+07	2.19986e+07	2.48036e+07	2.07797e+07	3.29479e+07	2.43736e+07	3.1971e+07	2.86129e+07	3.32974e+07	3.36696e+07	2.84855e+07	2.75279e+07	2.90632e+07	2.72422e+07	3.00172e+07	2.72525e+07	2.83096e+07	2.26794e+07	2.97413e+07
Com_2003_neg	15-Deoxy-Δ12,14-prostaglandin D2	C20 H30 O4	334.214	7.398	333.207	Lipids and lipid-like molecules	Fatty Acyls	Eicosanoids	Prostaglandins and related compounds	9.22844e+07	9.39611e+07	9.577e+07	8.65599e+07	8.61415e+07	8.85473e+07	5.60215e+07	5.10403e+07	5.02753e+07	5.55795e+07	5.14313e+07	4.82494e+07	5.0698e+07	5.08735e+07	4.78676e+07	5.11621e+07	4.63136e+07	5.11139e+07	6.08041e+07	5.84818e+07	5.86521e+07
Com_2163_neg	4-(octyloxy)benzoic acid	C15 H22 O3	250.157	7.471	499.307					5.21969e+07	5.74917e+07	1.33701e+08	5.4475e+07	5.67033e+07	5.36773e+07	8.16399e+07	7.61687e+07	7.93395e+07	1.02537e+08	5.46398e+07	8.51075e+07	9.44507e+07	9.59914e+07	9.19918e+07	9.71276e+07	8.32558e+07	9.94946e+07	1.04697e+08	1.02415e+08	1.02816e+08
Com_2862_neg	Glycocholic acid	C26 H43 N O6	465.309	6.822	464.302	Lipids and lipid-like molecules	Steroids and steroid derivatives	Bile acids, alcohols and derivatives	Glycinated bile acids and derivatives	574900	576292	628301	620568	566191	1.16165e+06	475139	2.97896e+07	447393	462271	4.62931e+06	645785	439653	440700	1.46429e+06	431495	414593	428882	4.44e+06	5.18174e+06	4.01868e+06
Com_3030_neg	3-Hydroxydecanoic acid	C10 H20 O3	188.141	6.963	187.133	Organic acids and derivatives	Hydroxy acids and derivatives	Medium-chain hydroxy acids and derivatives	Medium-chain hydroxy acids and derivatives	5.27775e+07	5.62373e+07	1.13577e+07	5.18151e+07	4.81142e+07	4.78732e+07	3.85293e+07	4.11971e+07	3.3322e+07	3.0324e+07	3.19384e+07	3.11546e+07	3.00242e+07	3.43003e+07	3.38215e+07	3.25225e+07	3.33508e+07	3.28846e+07	3.52836e+07	3.81698e+07	3.75049e+07
Com_3816_neg	D-(-)-Quinic acid	C7 H12 O6	192.063	2.178	191.055	Organic oxygen compounds	Organooxygen compounds	Alcohols and polyols	Quinic acids and derivatives	5.81174e+07	7.3761e+07	7.33929e+07	7.41207e+07	5.46152e+07	5.30825e+07	2.84122e+07	2.59293e+07	2.74071e+07	2.75683e+07	2.87036e+07	3.02475e+07	4.35211e+07	4.32167e+07	4.00331e+07	4.04826e+07	3.83754e+07	3.99885e+07	3.87062e+07	4.49602e+07	4.01026e+07
Com_4469_neg	Thymidine 5'-monophosphate	C10 H15 N2 O8 P	322.056	2.222	321.049	Nucleosides, nucleotides, and analogues	Pyrimidine nucleotides	Pyrimidine deoxyribonucleotides	Pyrimidine 2'-deoxyribonucleoside monophosphates	1.84143e+07	2.55173e+07	2.15387e+07	2.15758e+07	1.98316e+07	1.64623e+07	3.9471e+07	3.13838e+07	3.79864e+07	4.00077e+07	3.56814e+07	3.28595e+07	8.63647e+06	8.04414e+06	7.44058e+06	7.56053e+06	5.89509e+06	6.92959e+06	2.14498e+07	2.20189e+07	2.26658e+07
Com_5658_neg	2'-Deoxyuridine	C9 H12 N2 O5	228.074	2.896	227.067	Nucleosides, nucleotides, and analogues	Pyrimidine nucleosides	Pyrimidine 2'-deoxyribonucleosides	Pyrimidine 2'-deoxyribonucleosides	1.30214e+07	7.70071e+06	8.17284e+06	7.50542e+06	7.67441e+06	7.51502e+06	2.50818e+07	3.04714e+07	1.63115e+07	2.15234e+07	1.81478e+07	2.40162e+07	2.37009e+07	1.95122e+07	2.73934e+07	2.03288e+07	1.91096e+07	2.22896e+07	1.87788e+07	1.97684e+07	2.00831e+07
Com_10709_neg	2'-Deoxyguanosine 5'-monophosphate (dGMP)	C10 H14 N5 O7 P	347.063	1.584	346.055	Nucleosides, nucleotides, and analogues	Purine nucleotides	Purine deoxyribonucleotides	Purine 2'-deoxyribonucleoside monophosphates	4.25871e+06	5.26255e+06	4.66689e+06	4.47593e+06	3.86038e+06	2.34456e+06	7.27737e+06	5.71341e+06	7.20971e+06	6.28913e+06	9.29778e+06	7.39408e+06	636989	842831	682422	699792	626425	612024	3.69256e+06	3.41308e+06	3.78691e+06
Com_13379_neg	Cholic acid	C24 H40 O5	408.288	7.413	407.28	Lipids and lipid-like molecules	Steroids and steroid derivatives	Bile acids, alcohols and derivatives	Trihydroxy bile acids, alcohols and derivatives	6.12007e+06	6.1398e+06	7.25117e+06	5.94626e+06	5.46042e+06	5.60512e+06	376268	4.49137e+06	329996	391280	372593	406943	823754	867559	898484	1.00012e+06	485304	1.02751e+06	1.85072e+06	2.07589e+06	1.73334e+06
Com_14420_neg	Inosine-5'-monophosphate (IMP)	C10 H13 N4 O8 P	348.047	3.034	347.039	Nucleosides, nucleotides, and analogues	Purine nucleotides	Purine ribonucleotides	Purine ribonucleoside monophosphates	2.72941e+06	2.66335e+06	2.49079e+06	2.47099e+06	2.46915e+06	2.58557e+06	1.14407e+07	1.25178e+07	1.0655e+07	1.13581e+07	1.24365e+07	1.17348e+07	6.45293e+06	6.43763e+06	6.82581e+06	6.79314e+06	5.27657e+06	7.10359e+06	7.6316e+06	7.645e+06	7.27771e+06
Com_16640_neg	2'-Deoxyadenosine 5'-monophosphate (dAMP)	C10 H14 N5 O6 P	331.068	1.924	330.06	Nucleosides, nucleotides, and analogues	Purine nucleotides	Purine deoxyribonucleotides	Purine 2'-deoxyribonucleoside monophosphates	5.18148e+06	5.82649e+06	4.90644e+06	5.70752e+06	4.38334e+06	3.82416e+06	3.45954e+06	2.85654e+06	4.00544e+06	3.91706e+06	4.19603e+06	3.33689e+06	365639	458174	340544	363477	414648	369088	2.19886e+06	2.33564e+06	2.3404e+06
Com_19088_neg	Guanosine monophosphate (GMP)	C10 H14 N5 O8 P	363.058	1.983	362.05	Nucleosides, nucleotides, and analogues	Purine nucleotides	Purine ribonucleotides	Purine ribonucleoside monophosphates	1.99554e+06	2.83516e+06	2.16102e+06	2.15421e+06	2.03491e+06	1.81165e+06	5.25834e+06	3.28695e+06	8.70218e+06	5.04882e+06	862446	1.79306e+06	2.67575e+06	2.41686e+06	1.8028e+06	2.42783e+06	2.56561e+06	2.12081e+06	3.56923e+06	3.47084e+06	3.53037e+06
Com_27104_neg	Oleoyl-L-α-lysophosphatidic acid	C21 H41 O7 P	436.258	10.139	435.251	Lipids and lipid-like molecules	Glycerophospholipids	Glycerophosphates	1-acylglycerol-3-phosphates	673110	702796	728246	725055	691161	728603	478362	3.38917e+06	464626	435710	488817	491683	478023	442385	523793	491163	555245	481926	672830	833597	788717
Com_26_neg	Azelaic acid	C9 H16 O4	188.104	5.887	187.097	Lipids and lipid-like molecules	Fatty Acyls	Fatty acids and conjugates	Medium-chain fatty acids	7.57776e+08	6.70042e+08	8.23156e+08	7.08718e+08	6.62194e+08	7.19247e+08	2.06868e+09	2.05405e+09	2.02582e+09	1.85229e+09	2.06908e+09	2.09281e+09	5.46088e+08	5.87947e+08	4.90348e+08	4.838e+08	5.55003e+08	5.29365e+08	1.22995e+09	1.26837e+09	1.20412e+09
Com_14_neg	Caffeic acid	C9 H8 O4	180.041	5.428	179.034	Phenylpropanoids and polyketides	Cinnamic acids and derivatives	Hydroxycinnamic acids and derivatives	Hydroxycinnamic acids	3.77585e+08	3.50028e+08	3.59203e+08	2.80623e+08	2.97725e+08	2.92411e+08	1.79765e+09	1.55707e+09	2.17679e+09	2.01926e+09	1.819e+09	1.49275e+09	6.56968e+09	6.55594e+09	5.06442e+09	5.54949e+09	6.76449e+09	5.86392e+09	3.18884e+09	3.27728e+09	3.12511e+09
Com_1085_neg	Guanosine	C10 H13 N5 O5	283.092	3.334	282.084	Nucleosides, nucleotides, and analogues	Purine nucleosides	Not available	Purine nucleosides	1.52441e+08	1.69099e+08	1.47994e+08	1.62933e+08	1.49535e+08	1.22827e+08	8.66498e+07	9.65464e+07	7.60172e+07	8.2951e+07	8.1502e+07	8.58179e+07	2.41417e+07	2.1853e+07	2.03864e+07	1.56213e+07	1.92092e+07	2.14954e+07	9.2441e+07	9.70056e+07	9.87613e+07
Com_4978_neg	Catechin	C15 H14 O6	290.079	5.154	289.072	Phenylpropanoids and polyketides	Flavonoids	Flavans	Catechins	2.71106e+07	1.64359e+07	2.53991e+07	7.5004e+06	9.20512e+06	8.51746e+06	2.85076e+07	4.30097e+07	4.90667e+07	4.46888e+07	4.53378e+07	4.4017e+07	3.27393e+07	3.30808e+07	3.78896e+07	3.95158e+07	3.43913e+07	3.50171e+07	3.26032e+07	3.58627e+07	3.49741e+07
Com_715_neg	Syringic acid	C9 H10 O5	198.052	5.158	197.045	Benzenoids	Benzene and substituted derivatives	Benzoic acids and derivatives	Gallic acid and derivatives	1.61747e+08	1.62072e+08	1.4852e+08	1.4606e+08	1.345e+08	1.76189e+08	1.32654e+08	4.31031e+08	1.60748e+08	1.51359e+08	1.63602e+08	2.95351e+08	3.61626e+08	3.76058e+08	2.15527e+08	2.04242e+08	1.76337e+08	1.80274e+08	2.69703e+08	2.74361e+08	2.86608e+08
Com_132_neg	Citric acid	C6 H8 O7	192.026	2.06	191.019	Organic acids and derivatives	Carboxylic acids and derivatives	Tricarboxylic acids and derivatives	Tricarboxylic acids and derivatives	9.00585e+07	6.80748e+07	7.25323e+07	7.40409e+07	6.98325e+07	8.16572e+07	8.2744e+07	1.86596e+09	8.16313e+07	6.72118e+07	7.43953e+07	9.13e+07	1.41269e+08	1.30438e+08	2.07905e+08	1.29136e+08	1.49117e+08	1.42467e+08	2.44215e+08	2.6102e+08	2.30282e+08
Com_382_neg	Jasmonic acid	C12 H18 O3	210.125	6.2	209.118	Lipids and lipid-like molecules	Fatty Acyls	Lineolic acids and derivatives	Jasmonic acids	3.68323e+08	3.92382e+08	3.95184e+08	3.71829e+08	3.61665e+08	3.57478e+08	2.11875e+08	2.02534e+08	1.79305e+08	1.97733e+08	2.39106e+07	1.85467e+08	2.1196e+08	2.14249e+08	2.0993e+08	1.90955e+08	1.91457e+08	2.03181e+08	2.36164e+08	2.38409e+08	2.27294e+08
Com_17935_neg	N-Acetylneuraminic acid	C11 H19 N O9	309.106	1.091	308.098	Organic oxygen compounds	Organooxygen compounds	Carbohydrates and carbohydrate conjugates	N-acylneuraminic acids	1.67217e+07	2.03566e+07	1.63598e+07	1.48915e+07	1.45746e+07	1.96878e+07	8.01684e+06	8.39916e+06	9.36596e+06	8.54198e+06	8.54395e+06	7.85711e+06	9.50723e+06	9.03045e+06	9.57218e+06	9.2742e+06	1.13111e+07	9.46878e+06	9.89527e+06	1.04758e+07	1.0691e+07
Com_8979_neg	2'-Deoxyinosine	C10 H12 N4 O4	252.085	3.923	251.078	Nucleosides, nucleotides, and analogues	Purine nucleosides	Purine 2'-deoxyribonucleosides	Purine 2'-deoxyribonucleosides	8.66302e+06	7.96458e+06	1.12893e+07	7.38947e+06	8.6111e+06	8.26399e+06	5.19032e+06	7.43758e+06	396537	5.21745e+06	970214	5.63454e+06	5.52215e+06	5.36946e+06	7.05295e+06	4.60372e+06	4.33973e+06	5.28411e+06	5.81833e+06	7.14961e+06	6.56922e+06
Com_1115_neg	Uridine	C9 H12 N2 O6	244.069	2.202	243.062	Nucleosides, nucleotides, and analogues	Pyrimidine nucleosides	Not available	Pyrimidine nucleosides	2.59254e+08	2.54621e+08	2.63505e+08	2.18945e+08	2.09383e+08	1.94222e+08	8.46127e+07	1.17854e+08	6.20074e+07	7.65401e+07	7.21723e+07	8.72854e+07	7.87974e+07	7.22942e+07	9.31111e+07	7.49507e+07	6.54537e+07	8.43997e+07	1.07898e+08	1.14513e+08	1.1769e+08
Com_1647_neg	Xanthosine	C10 H12 N4 O6	284.076	4.096	283.068	Nucleosides, nucleotides, and analogues	Purine nucleosides	Not available	Purine nucleosides	3.59395e+07	3.75706e+07	3.31367e+07	3.61435e+07	3.05017e+07	3.25607e+07	8.76671e+07	8.75178e+07	8.00358e+07	8.4024e+07	8.9242e+07	8.29161e+07	2.09901e+07	2.18236e+07	2.19413e+07	2.05162e+07	1.78206e+07	2.05475e+07	4.89043e+07	4.65047e+07	4.63254e+07
Com_993_neg	Chlorogenic acid	C16 H18 O9	354.095	5.304	353.088	Organic oxygen compounds	Organooxygen compounds	Alcohols and polyols	Quinic acids and derivatives	3.96127e+07	4.18114e+07	1.92225e+08	4.3495e+07	3.78365e+07	3.16443e+07	2.01213e+07	2.62888e+07	1.95144e+07	3.08252e+07	2.56287e+07	2.58132e+07	2.77059e+07	3.42198e+07	3.27277e+07	3.53895e+07	3.17684e+07	3.50911e+07	4.3222e+07	3.97418e+07	2.76097e+07
Com_1777_neg	N-Acetyl-DL-glutamic acid	C7 H11 N O5	189.063	2.314	188.056	Organic acids and derivatives	Carboxylic acids and derivatives	Amino acids, peptides, and analogues	Glutamic acid and derivatives	2.1074e+07	2.16729e+07	2.30527e+07	1.97264e+07	1.84277e+07	1.87753e+07	1.12394e+08	1.07776e+08	1.04019e+08	1.11519e+08	1.07832e+08	1.00349e+08	5.80309e+07	5.51633e+07	6.20959e+07	6.08274e+07	5.00236e+07	5.55131e+07	6.82679e+07	7.06394e+07	6.65007e+07
Com_2918_neg	(±)-Abscisic acid	C15 H20 O4	264.136	5.936	263.129	Lipids and lipid-like molecules	Prenol lipids	Sesquiterpenoids	Abscisic acids and derivatives	5.40501e+07	5.11748e+07	6.57362e+07	5.83835e+07	6.55036e+07	6.14707e+07	1.93778e+07	1.86084e+07	2.22816e+07	2.7763e+07	2.19763e+07	1.9683e+07	3.05544e+07	3.3118e+07	2.83151e+07	3.03049e+07	2.95954e+07	3.18212e+07	3.02255e+07	3.01968e+07	2.91924e+07
Com_6604_neg	N2-Methylguanosine	C11 H15 N5 O5	297.107	4.89	296.1	Nucleosides, nucleotides, and analogues	Purine nucleosides	Not available	Purine nucleosides	1.47005e+07	1.57376e+07	1.49632e+07	1.46328e+07	1.41422e+07	1.32764e+07	1.27017e+07	1.35159e+07	1.21973e+07	1.29823e+07	1.25736e+07	1.20627e+07	1.01527e+07	1.01502e+07	9.95485e+06	9.44375e+06	1.0812e+07	1.02118e+07	1.1842e+07	1.33153e+07	1.41431e+07
Com_252_neg	Docosahexaenoic acid	C22 H32 O2	328.241	9.859	327.233	Lipids and lipid-like molecules	Fatty Acyls	Fatty acids and conjugates	Very long-chain fatty acids	990513	927444	1.2317e+06	1.13563e+06	851896	1.30026e+06	1.01298e+06	2.92381e+08	1.77037e+06	865009	1.05744e+06	1.35769e+06	1.02915e+06	1.11037e+06	4.60304e+06	1.45143e+06	663542	753312	1.08156e+07	1.03717e+07	1.00781e+07
Com_468_neg	Dulcitol	C6 H14 O6	182.078	1.356	181.071	Organic oxygen compounds	Organooxygen compounds	Carbohydrates and carbohydrate conjugates	Sugar alcohols	2.40709e+08	2.49719e+08	2.78384e+08	2.46546e+08	2.15605e+08	2.79025e+08	2.22561e+08	1.35111e+08	1.77869e+08	2.00446e+08	2.13133e+08	2.15912e+08	1.81959e+08	1.97237e+08	2.0377e+08	1.98191e+08	1.58415e+08	1.80313e+08	1.97714e+08	1.9215e+08	2.00289e+08
Com_6323_neg	Chrysin	C15 H10 O4	254.057	5.077	253.05	Phenylpropanoids and polyketides	Flavonoids	Flavones	Flavones	431682	449872	441651	412723	420175	401050	1.21558e+07	5.61016e+06	1.62603e+07	1.37225e+07	1.0532e+07	1.24375e+07	3.14078e+06	3.39882e+06	3.70246e+06	4.15972e+06	2.08312e+06	3.24736e+06	5.88381e+06	5.68176e+06	5.28827e+06
Com_1_neg	2,5-Dihydroxybenzaldehyde	C7 H6 O3	138.031	5.331	137.023	Organic oxygen compounds	Organooxygen compounds	Carbonyl compounds	Hydroxybenzaldehydes	8.65637e+09	7.32856e+09	6.96893e+09	6.02284e+09	7.0016e+09	6.17505e+09	2.02159e+10	1.84617e+10	2.14906e+10	2.05732e+10	2.05402e+10	1.90057e+10	2.46814e+10	2.65385e+10	2.57774e+10	2.73142e+10	2.6785e+10	2.61089e+10	2.02351e+10	2.039e+10	2.04811e+10
Com_7_neg	HexCer 22:3;2O/18:2;O	C46 H81 N O9	837.598	5.763	836.59					1.08551e+10	1.19004e+10	1.0411e+10	1.29163e+10	1.44486e+10	1.47614e+10	4.49145e+09	3.99181e+09	4.58474e+09	4.61816e+09	4.35455e+09	4.13841e+09	6.15531e+09	5.86556e+09	5.90496e+09	5.77148e+09	7.61194e+09	6.57183e+09	6.38248e+09	6.43235e+09	6.40467e+09
Com_8_neg	Acetylenedicarboxylic acid	C4 H2 O4	113.992	1.718	112.984	Organic acids and derivatives	Carboxylic acids and derivatives	Dicarboxylic acids and derivatives	Dicarboxylic acids and derivatives	2.15631e+10	2.1847e+10	2.42502e+10	2.70786e+10	2.70773e+10	2.18076e+10	1.54742e+10	1.31654e+10	1.57835e+10	1.4379e+10	1.7756e+10	1.57353e+10	1.58223e+10	1.93956e+10	1.62941e+10	1.88632e+10	1.91192e+10	1.70092e+10	1.84122e+10	1.80988e+10	1.8057e+10
Com_9_neg	Norcimifugin	C15 H16 O6	292.091	1.45	291.083	Organoheterocyclic compounds	Benzopyrans	1-benzopyrans	Furanochromones	4.97141e+08	3.2555e+08	2.78849e+08	3.35742e+08	3.51413e+08	4.59837e+08	1.23703e+10	1.24943e+10	1.46441e+10	1.18898e+10	1.30055e+10	1.32464e+10	1.07867e+10	1.07251e+10	1.09875e+10	1.06647e+10	1.25662e+10	1.01828e+10	9.11081e+09	9.34598e+09	9.56037e+09
Com_11_neg	3-Hydroxybenzoic acid	C7 H6 O3	138.031	6.002	137.023	Benzenoids	Benzene and substituted derivatives	Benzoic acids and derivatives	Hydroxybenzoic acid derivatives	8.44522e+09	9.81973e+09	1.0244e+10	9.27831e+09	9.14397e+09	6.83192e+09	4.82666e+09	3.69813e+09	4.38251e+09	3.76959e+09	4.61647e+09	4.24112e+09	5.11372e+09	5.85473e+09	5.14971e+09	5.47385e+09	5.78453e+09	4.82013e+09	5.36625e+09	5.54128e+09	5.59434e+09
Com_17_neg	3-Coumaric acid	C9 H8 O3	164.046	5.605	163.039	Phenylpropanoids and polyketides	Cinnamic acids and derivatives	Hydroxycinnamic acids and derivatives	Hydroxycinnamic acids	1.7515e+08	1.05847e+08	1.39688e+08	8.55835e+07	7.43756e+07	1.02922e+08	3.55762e+09	3.78108e+09	3.43104e+09	3.52105e+09	3.35767e+09	3.39517e+09	1.85795e+09	1.81112e+09	1.66724e+09	1.70903e+09	1.10478e+08	1.7763e+09	2.24939e+09	2.30615e+09	2.30634e+09
Com_21_neg	2,3-Dihydroxybenzoic acid	C7 H6 O4	154.026	5.102	153.018	Benzenoids	Benzene and substituted derivatives	Benzoic acids and derivatives	Salicylic acids	3.00298e+08	2.73944e+08	3.08231e+08	2.39201e+08	2.50061e+08	2.50187e+08	1.486e+09	3.17551e+09	3.88716e+09	3.53901e+09	3.44647e+09	3.18131e+09	2.73441e+09	2.7942e+09	2.18582e+09	2.89055e+09	2.47523e+09	2.44305e+09	2.51397e+09	2.56142e+09	2.54233e+09
Com_32_neg	(2S)-4-Oxo-2-phenyl-3,4-dihydro-2H-chromen-7-yl beta-D-glucopyranoside	C21 H22 O8	448.142	6.888	447.135					4.70642e+09	4.30354e+09	4.62754e+09	3.19469e+09	2.06784e+09	3.27339e+09	2.77291e+09	1.54273e+09	2.18538e+09	1.34698e+09	1.26156e+09	2.17019e+09	2.01761e+09	2.28672e+09	2.68114e+09	2.91489e+09	2.04236e+09	2.06645e+09	2.39129e+09	2.42541e+09	2.34051e+09
Com_41_neg	2-(2-pyridyl)-2-{2-[4-(trifluoromethoxy)phenyl]hydrazono}acetonitrile	C14 H9 F3 N4 O	306.077	5.342	305.07					1.36011e+08	1.35349e+08	1.31305e+08	1.16629e+08	1.28579e+08	1.15684e+08	1.61242e+09	1.5493e+09	1.38529e+09	1.611e+09	1.54811e+09	1.47418e+09	1.07127e+09	1.07453e+09	1.08651e+09	1.07017e+09	8.61282e+08	1.0417e+09	9.02017e+08	9.20977e+08	9.22134e+08
Com_50_neg	Theophylline	C7 H8 N4 O2	180.062	1.463	179.055	Organoheterocyclic compounds	Imidazopyrimidines	Purines and purine derivatives	Xanthines	4.7126e+08	4.72475e+08	5.29575e+08	5.0148e+08	4.21271e+08	4.92375e+08	1.4432e+09	1.11352e+09	1.23794e+09	1.4043e+09	1.44527e+09	1.36414e+09	1.28371e+09	1.18933e+09	1.1972e+09	1.19505e+09	1.10339e+09	1.14287e+09	1.11216e+09	1.19487e+09	1.16537e+09
Com_54_neg	2-Hydroxycaproic acid	C6 H12 O3	132.077	5.734	131.07	Lipids and lipid-like molecules	Fatty Acyls	Fatty acids and conjugates	Medium-chain fatty acids	1.9114e+09	2.13716e+09	2.35994e+09	2.14771e+09	1.80693e+09	1.43455e+09	6.68056e+08	4.37931e+08	4.63343e+08	4.43142e+08	6.34493e+08	6.89193e+08	8.79478e+08	9.1351e+08	7.15127e+08	5.56993e+08	8.99564e+08	4.82222e+08	8.62881e+08	8.90058e+08	8.98372e+08
Com_67_neg	Cinnamyl alcohol	C9 H10 O	134.072	5.5	133.065	Phenylpropanoids and polyketides	Cinnamyl alcohols	Not available	Cinnamyl alcohols	1.01684e+09	1.05345e+09	1.07286e+09	1.04732e+09	1.08203e+09	1.00726e+09	1.03042e+09	1.0358e+09	1.00994e+09	1.04243e+09	1.03029e+09	1.02345e+09	8.25612e+08	8.1784e+08	7.94815e+08	7.90218e+08	8.88546e+08	8.44571e+08	9.65788e+08	9.61896e+08	9.7001e+08
Com_110_neg	3-[(Carboxycarbonyl)amino]-L-alanine	C5 H8 N2 O5	175.962	1.166	174.955					2.99174e+07	2.53327e+07	2.65935e+07	2.26355e+07	2.15458e+07	2.57013e+07	6.54245e+08	6.14568e+08	5.862e+08	6.4398e+08	6.78331e+08	6.18406e+08	8.53723e+08	7.155e+08	6.60442e+08	7.40312e+08	8.92785e+08	7.72944e+08	6.54859e+08	6.20532e+08	6.10171e+08
Com_128_neg	P-Toluenesulfonic acid	C7 H8 O3 S	172.018	5.315	171.011	Benzenoids	Benzene and substituted derivatives	Benzenesulfonic acids and derivatives	p-Methylbenzenesulfonates	5.94481e+08	8.3174e+08	3.98645e+08	5.16288e+08	7.74267e+08	6.61642e+08	5.78462e+08	5.01065e+08	6.34817e+08	4.36106e+08	5.74296e+08	6.64886e+08	5.60824e+08	4.66082e+08	7.53256e+08	5.96548e+08	5.31222e+08	6.35911e+08	6.09398e+08	6.24346e+08	6.29914e+08
Com_140_neg	Lauric acid	C12 H24 O2	200.177	8.588	199.17	Lipids and lipid-like molecules	Fatty Acyls	Fatty acids and conjugates	Medium-chain fatty acids	6.35434e+08	7.40591e+08	7.18319e+08	9.02498e+08	6.75494e+08	6.81138e+08	5.55994e+07	7.55693e+07	2.94419e+07	3.61261e+07	5.67963e+07	5.99303e+07	1.79661e+08	1.37875e+08	8.51447e+07	7.16364e+07	1.26006e+08	1.12673e+08	2.20892e+08	2.2065e+08	2.24591e+08
Com_163_neg	2-Hydroxyvaleric acid	C5 H10 O3	118.062	5.384	117.055	Lipids and lipid-like molecules	Fatty Acyls	Fatty acids and conjugates	Hydroxy fatty acids	6.5634e+08	7.07355e+08	7.60945e+08	7.89188e+08	7.26231e+08	5.31141e+08	1.55445e+08	1.24102e+08	1.00202e+08	1.10656e+08	1.52003e+08	1.62075e+08	2.04069e+08	2.10245e+08	1.61131e+08	9.57776e+07	1.92376e+08	8.24718e+07	2.25669e+08	2.32903e+08	2.24285e+08
Com_164_neg	3,3-Dimethylglutaric acid	C7 H12 O4	114.067	5.563	159.065	Lipids and lipid-like molecules	Fatty Acyls	Fatty acids and conjugates	Methyl-branched fatty acids	8.14704e+08	8.28819e+08	9.63063e+08	8.05506e+08	7.90867e+08	7.60704e+08	4.13113e+08	4.01565e+08	3.92688e+08	4.22299e+08	4.21989e+08	4.1189e+08	3.52173e+08	3.49712e+08	3.4123e+08	3.43093e+08	3.91088e+08	3.54234e+08	4.58612e+08	4.58361e+08	4.6474e+08
Com_173_neg	Ethyl myristate	C16 H32 O2	256.24	10.418	255.233	Lipids and lipid-like molecules	Fatty Acyls	Fatty acid esters	Fatty acid esters	2.22396e+08	3.20553e+08	5.12597e+08	5.38199e+08	3.19585e+08	2.74359e+08	2.37998e+08	5.20909e+08	2.73074e+08	1.38828e+08	2.27694e+08	1.55829e+08	2.55161e+08	3.06864e+08	1.69184e+08	2.13994e+08	1.35273e+08	1.66333e+08	2.59425e+08	2.32946e+08	2.82024e+08
Com_188_neg	Prostaglandin H1	C20 H34 O5	336.23	7.113	335.223	Lipids and lipid-like molecules	Fatty Acyls	Eicosanoids	Prostaglandins and related compounds	3.51034e+08	3.60688e+08	3.52359e+08	3.36536e+08	3.23651e+08	3.16647e+08	4.94712e+08	4.7944e+08	4.63798e+08	4.92543e+08	4.65274e+08	4.2821e+08	2.58103e+08	2.64139e+08	2.60422e+08	2.68956e+08	2.26337e+08	2.95922e+08	3.59274e+08	3.60204e+08	3.60193e+08
Com_213_neg	DL-Malic acid	C4 H6 O5	134.02	1.513	133.013	Organic acids and derivatives	Hydroxy acids and derivatives	Beta hydroxy acids and derivatives	Beta hydroxy acids and derivatives	3.7906e+08	3.63345e+08	4.25885e+08	4.10425e+08	3.53267e+08	4.0388e+08	3.75963e+08	3.4853e+08	3.59339e+08	3.748e+08	3.63355e+08	3.4059e+08	4.15449e+08	4.24602e+08	4.1058e+08	4.22758e+08	3.00195e+08	3.82494e+08	3.64285e+08	3.73132e+08	3.75921e+08
Com_219_neg	Phenylacetaldehyde	C8 H8 O	120.056	5.604	119.049	Benzenoids	Benzene and substituted derivatives	Phenylacetaldehydes	Phenylacetaldehydes	2.44354e+07	1.50271e+07	2.20437e+07	1.84862e+07	1.35435e+07	1.42586e+07	3.62875e+08	4.01956e+08	3.48604e+08	3.63359e+08	3.50886e+08	3.49473e+08	1.85283e+08	1.72381e+08	1.60169e+08	1.79359e+08	1.85744e+08	1.82395e+08	2.24775e+08	2.28243e+08	2.31339e+08
Com_223_neg	4-Nitrophenol	C6 H5 N O3	139.026	5.87	138.019	Benzenoids	Phenols	Nitrophenols	Nitrophenols	5.02211e+08	5.62846e+08	5.42672e+08	6.26857e+08	5.95087e+08	5.62091e+08	5.5443e+07	5.15382e+07	4.62485e+07	4.80927e+07	5.70548e+07	5.96684e+07	1.18886e+08	1.03932e+08	7.46737e+07	7.22195e+07	7.69375e+07	7.58379e+07	1.62587e+08	1.65326e+08	1.62369e+08
Com_225_neg	DL-α-Methoxyphenylacetic acid	C9 H10 O3	166.062	5.657	165.055	Benzenoids	Benzene and substituted derivatives	Benzylethers	Benzylethers	3.72638e+08	2.54924e+08	3.12925e+08	2.44504e+08	1.76186e+08	1.94741e+08	2.17921e+08	2.19489e+08	2.01607e+08	2.1871e+08	2.16707e+08	2.36593e+08	4.49516e+08	4.04126e+08	3.71868e+08	3.83691e+08	3.59327e+08	4.02928e+08	2.77534e+08	2.94451e+08	2.64207e+08
Com_250_neg	(2R)-2,3-Dihydroxypropanoic acid	C3 H6 O4	106.025	1.439	105.018	Organic oxygen compounds	Organooxygen compounds	Carbohydrates and carbohydrate conjugates	Sugar acids and derivatives	3.44572e+08	3.62377e+08	3.74716e+08	3.55367e+08	3.25621e+08	3.55967e+08	1.48536e+08	8.62344e+07	9.19e+07	1.34966e+08	1.46048e+08	1.2761e+08	3.55842e+08	3.70813e+08	3.36766e+08	3.33559e+08	2.44752e+08	3.07456e+08	2.43729e+08	2.39509e+08	2.50577e+08
Com_258_neg	L-Threonic acid	C4 H8 O5	136.036	1.403	135.029	Organic oxygen compounds	Organooxygen compounds	Carbohydrates and carbohydrate conjugates	Sugar acids and derivatives	4.00283e+08	4.18071e+08	3.96004e+08	4.04035e+08	3.99557e+08	4.11743e+08	1.78547e+08	1.19575e+08	2.00529e+08	1.75382e+08	1.7569e+08	1.84632e+08	4.57413e+08	4.80632e+08	3.82737e+08	4.11064e+08	5.96449e+08	3.87949e+08	3.2383e+08	3.37692e+08	3.53981e+08
Com_259_neg	Elaidic acid	C18 H34 O2	282.256	10.632	281.249	Lipids and lipid-like molecules	Fatty Acyls	Fatty acids and conjugates	Long-chain fatty acids	4.43222e+07	4.80675e+07	1.03347e+08	8.87454e+07	5.41468e+07	4.47646e+07	6.20991e+07	3.67248e+08	7.37786e+07	4.25598e+07	6.9818e+07	4.89374e+07	7.93507e+07	9.64043e+07	6.61188e+07	7.06491e+07	4.80865e+07	6.00465e+07	9.52319e+07	9.81977e+07	1.03923e+08
Com_262_neg	Malonic acid	C3 H4 O4	104.01	1.534	103.002	Organic acids and derivatives	Carboxylic acids and derivatives	Dicarboxylic acids and derivatives	Dicarboxylic acids and derivatives	2.00947e+08	2.06436e+08	2.17326e+08	2.04789e+08	1.87397e+08	1.75848e+08	2.95693e+08	2.63148e+08	2.58248e+08	2.84797e+08	2.96793e+08	2.74402e+08	1.3247e+08	1.36384e+08	1.31359e+08	1.3512e+08	9.7387e+07	1.18212e+08	2.10796e+08	2.06085e+08	2.15068e+08
Com_310_neg	Salicylic acid O-glucoside	C13 H16 O8	300.084	5.515	299.077					3.79044e+08	3.7784e+08	3.81313e+08	3.68236e+08	3.82654e+08	3.6478e+08	1.69263e+08	1.49563e+08	1.47524e+08	1.66391e+08	1.61698e+08	1.5056e+08	4.02816e+08	4.09265e+08	3.91587e+08	3.94709e+08	3.57955e+08	4.07181e+08	2.98184e+08	2.9514e+08	3.0759e+08
Com_316_neg	20-Hydroxy-(5Z,8Z,11Z,14Z)-eicosatetraenoic acid	C20 H32 O3	320.235	7.794	319.228	Lipids and lipid-like molecules	Fatty Acyls	Fatty acids and conjugates	Long-chain fatty acids	2.10121e+08	2.28398e+08	2.41056e+08	2.13662e+08	2.12004e+08	1.90992e+08	2.90315e+08	2.94568e+08	2.51865e+08	2.86489e+08	2.74166e+08	2.5633e+08	1.51842e+08	1.52959e+08	1.4687e+08	1.60538e+08	1.21206e+08	1.54163e+08	2.17611e+08	2.13091e+08	2.13558e+08
Com_319_neg	4-Nitrocatechol	C6 H5 N O4	155.021	5.629	154.014	Benzenoids	Phenols	Nitrophenols	Nitrophenols	5.12721e+08	4.50507e+08	3.75619e+08	3.37694e+08	2.79624e+08	3.91327e+08	1.83316e+07	1.63553e+07	1.30742e+07	2.31384e+07	1.72339e+07	1.30423e+07	1.75088e+07	1.80546e+07	1.30994e+07	1.77606e+07	1.46406e+07	1.87809e+07	9.9501e+07	9.74849e+07	9.96553e+07
Com_325_neg	6-Ketoprostaglandin F1α	C20 H34 O6	370.236	6.305	369.228	Lipids and lipid-like molecules	Fatty Acyls	Eicosanoids	Prostaglandins and related compounds	2.89675e+08	2.92383e+08	2.80849e+08	2.76877e+08	2.6387e+08	2.65317e+08	3.07337e+08	3.0515e+08	2.70576e+08	3.0075e+08	2.95802e+08	2.88037e+08	2.07596e+08	2.19573e+08	2.39304e+08	2.09369e+08	2.10149e+08	2.1239e+08	2.49357e+08	2.52758e+08	2.48962e+08
Com_336_neg	16-Hydroxyhexadecanoic acid	C16 H32 O3	254.224	9.842	253.217	Lipids and lipid-like molecules	Fatty Acyls	Fatty acids and conjugates	Long-chain fatty acids	8.22654e+07	1.18131e+08	1.70552e+08	1.78801e+08	1.1947e+08	1.22937e+08	8.90982e+07	2.96801e+08	1.12439e+08	7.80337e+07	1.4825e+08	8.47261e+07	1.54411e+08	1.4192e+08	7.88494e+07	1.60679e+08	6.72816e+07	9.78479e+07	1.00492e+08	1.01898e+08	1.00083e+08
Com_338_neg	Corchorifatty acid F	C18 H32 O5	328.225	6.298	327.218	Lipids and lipid-like molecules	Fatty Acyls	Lineolic acids and derivatives	Lineolic acids and derivatives	4.08996e+08	3.92138e+08	4.04955e+08	7.21274e+08	3.78657e+08	2.77e+08	6.29139e+08	6.27382e+08	6.01797e+08	6.39481e+08	6.10505e+08	6.17675e+08	2.14998e+08	2.31622e+08	2.34531e+08	2.12311e+08	2.23395e+08	2.09669e+08	3.67145e+08	3.66486e+08	3.68466e+08
Com_343_neg	Erythronolactone	C4 H6 O4	118.025	2.562	117.018	Organoheterocyclic compounds	Lactones	Gamma butyrolactones	Gamma butyrolactones	6.35213e+08	7.49018e+08	7.16987e+08	7.72383e+08	6.51555e+08	5.62221e+08	4.37331e+08	6.22073e+08	4.09379e+08	4.71843e+08	4.12502e+08	4.49155e+08	3.71646e+08	3.20564e+08	3.59346e+08	3.15932e+08	3.13505e+08	3.15907e+08	4.67177e+08	4.60806e+08	4.85678e+08
Com_376_neg	D-(+)-Arabitol	C5 H12 O5	152.067	1.372	151.06	Organic oxygen compounds	Organooxygen compounds	Carbohydrates and carbohydrate conjugates	Sugar alcohols	5.14291e+07	5.73513e+07	5.57262e+07	4.48746e+07	3.96079e+07	4.12299e+07	2.4048e+08	1.52346e+08	1.74259e+08	2.23168e+08	2.40531e+08	2.14751e+08	5.35032e+07	4.62855e+07	4.96478e+07	4.63735e+07	3.37426e+07	4.07053e+07	1.16745e+08	1.10017e+08	1.16642e+08
Com_403_neg	2-Oxoglutaric acid	C5 H6 O5	146.021	1.5	145.013	Organic acids and derivatives	Keto acids and derivatives	Gamma-keto acids and derivatives	Gamma-keto acids and derivatives	7.70955e+07	7.45377e+07	8.39295e+07	8.5791e+07	7.73918e+07	8.29928e+07	4.20835e+07	1.08042e+07	3.29297e+07	3.21079e+07	3.90254e+07	3.91581e+07	4.52181e+07	4.83232e+07	4.70559e+07	4.4243e+07	4.35231e+07	4.81058e+07	5.02993e+07	4.84909e+07	5.36226e+07
Com_404_neg	(±)9-HpODE	C18 H32 O4	312.23	7.224	311.223					2.22498e+08	2.43231e+08	2.50529e+08	2.48815e+08	2.37372e+08	2.37309e+08	3.85723e+08	3.7752e+08	3.0862e+08	3.74339e+08	3.78987e+08	3.73911e+08	9.33081e+07	8.67926e+07	8.4199e+07	8.34564e+07	7.19437e+07	8.77349e+07	2.34702e+08	2.41229e+08	2.25894e+08
Com_422_neg	Mestranol	C21 H26 O2	310.182	8.388	309.174	Lipids and lipid-like molecules	Steroids and steroid derivatives	Estrane steroids	Estrane steroids	1.42155e+08	2.19041e+08	1.89772e+08	5.19508e+08	5.23909e+08	5.33768e+08	3.69428e+08	5.70892e+08	4.45268e+08	2.89989e+08	3.82842e+08	3.7979e+08	2.31575e+08	2.49646e+08	1.87048e+08	2.17502e+08	1.70133e+08	3.06496e+08	3.53377e+08	3.43465e+08	3.43885e+08
Com_432_neg	Tretinoin	C20 H28 O2	300.209	9.074	299.202	Lipids and lipid-like molecules	Prenol lipids	Retinoids	Retinoids	1.2525e+08	3.87648e+08	2.23658e+08	1.92653e+08	2.0491e+08	1.27603e+08	6.05821e+07	9.56058e+07	5.57718e+07	5.36988e+07	5.79789e+07	6.39045e+07	6.89579e+07	7.3943e+07	5.75687e+07	7.48649e+07	7.63873e+07	8.96347e+07	9.72656e+07	9.84103e+07	9.91172e+07
Com_481_neg	Resorcinol	C6 H6 O2	110.036	3.696	109.028	Benzenoids	Phenols	Benzenediols	Resorcinols	3.80645e+08	4.30012e+08	3.97602e+08	3.88656e+08	3.69528e+08	3.73358e+08	8.15011e+08	7.5474e+08	6.97282e+08	7.83389e+08	7.42121e+08	7.13645e+08	5.53807e+08	5.59639e+08	5.76321e+08	5.2648e+08	4.60169e+08	5.4301e+08	5.81303e+08	6.01292e+08	5.83367e+08
Com_500_neg	Trilobatin	C21 H24 O10	436.137	6.154	435.129	Phenylpropanoids and polyketides	Flavonoids	Flavonoid glycosides	Flavonoid O-glycosides	6.94096e+06	6.41296e+06	6.40092e+06	7.25904e+06	5.33131e+06	5.97039e+06	1.56793e+06	2.04971e+07	1.93547e+07	1.71185e+07	2.00473e+07	1.52088e+07	1.45525e+07	1.32133e+07	1.85329e+07	1.77645e+07	1.12122e+07	1.76608e+07	1.6588e+07	1.72081e+07	1.40895e+07
Com_527_neg	Picolinic acid	C6 H5 N O2	123.031	1.935	122.024	Organoheterocyclic compounds	Pyridines and derivatives	Pyridinecarboxylic acids and derivatives	Pyridinecarboxylic acids	4.41308e+08	3.74336e+08	3.72883e+08	3.6071e+08	3.14583e+08	3.41438e+08	5.14372e+08	5.45157e+08	5.47234e+08	5.43029e+08	5.30296e+08	5.66497e+08	3.41348e+08	4.19428e+08	4.26389e+08	3.93382e+08	3.4084e+08	4.1052e+08	3.90584e+08	4.39204e+08	4.05556e+08
Com_552_neg	4-Hydroxyphenylacetic acid	C8 H8 O3	106.041	5.209	105.033	Benzenoids	Phenols	1-hydroxy-2-unsubstituted benzenoids	1-hydroxy-2-unsubstituted benzenoids	3.03445e+06	5.75724e+06	7.83188e+06	3.66648e+06	4.82333e+06	3.20997e+06	5.19092e+07	5.12814e+07	2.64125e+07	5.55397e+07	4.50409e+07	4.66403e+07	4.23937e+07	4.18588e+07	4.18473e+07	3.79194e+07	4.5798e+07	5.14461e+07	3.14695e+07	3.71041e+07	4.08662e+07
Com_570_neg	beta-Hydroxyisovaleric acid	C5 H10 O3	118.062	4.959	117.055	Lipids and lipid-like molecules	Fatty Acyls	Fatty acids and conjugates	Hydroxy fatty acids	1.783e+08	1.83779e+08	2.05137e+08	2.26778e+08	2.19788e+08	1.27234e+08	2.32771e+08	2.45215e+08	2.21277e+08	2.56636e+08	2.27021e+08	2.28027e+08	8.94583e+07	8.0127e+07	6.76592e+07	5.95163e+07	6.07349e+07	6.26537e+07	1.49192e+08	1.657e+08	1.5779e+08
Com_588_neg	2,3-dinor Prostaglandin E1	C18 H30 O5	326.209	6.326	325.202	Lipids and lipid-like molecules	Fatty Acyls	Eicosanoids	Prostaglandins and related compounds	4.79494e+07	4.63633e+07	4.69163e+07	4.61684e+07	4.67451e+07	4.5245e+07	2.21713e+08	1.49964e+08	1.86396e+08	2.10447e+08	2.02042e+08	2.12186e+08	6.02051e+07	4.8366e+07	4.33305e+07	5.88596e+07	3.44984e+07	6.02949e+07	1.10837e+08	1.02816e+08	1.00091e+08
Com_595_neg	Hematoxylin	C16 H14 O6	302.079	5.666	301.071	Organoheterocyclic compounds	Benzopyrans	1-benzopyrans	1-benzopyrans	1.69375e+07	1.23354e+07	1.30865e+07	8.67945e+06	5.40305e+06	1.41356e+07	1.09906e+08	1.02865e+08	1.07229e+08	1.12144e+08	1.05438e+08	9.54115e+07	1.44785e+08	1.68591e+08	1.49524e+08	1.78351e+08	1.58135e+08	1.66849e+08	1.08837e+08	1.12384e+08	1.03823e+08
Com_614_neg	gamma-caprolactone	C6 H10 O2	114.068	6.376	227.129	Organoheterocyclic compounds	Lactones	Gamma butyrolactones	Gamma butyrolactones	3.37971e+08	3.13986e+08	3.38188e+08	3.05746e+08	2.98649e+08	3.10582e+08	2.07198e+08	1.98397e+08	1.77609e+08	1.85058e+08	1.98705e+08	1.78738e+08	1.9633e+08	1.74936e+08	1.82864e+08	1.75081e+08	1.92396e+08	1.94508e+08	2.24319e+08	2.31076e+08	2.25777e+08
Com_619_neg	6-Paradol	C17 H26 O3	278.188	7.262	277.181	Benzenoids	Phenols	Methoxyphenols	Paradols	8.16276e+07	9.79899e+07	9.3592e+07	1.21353e+08	1.32217e+08	9.70665e+07	1.4594e+08	1.562e+08	1.26964e+08	1.38175e+08	1.37232e+08	1.47042e+08	1.61739e+08	1.57697e+08	1.51162e+08	1.3622e+08	1.46771e+08	1.50491e+08	1.42934e+08	1.48069e+08	1.41486e+08
Com_678_neg	Prostaglandin H2	C20 H32 O5	334.215	7.011	333.207	Lipids and lipid-like molecules	Fatty Acyls	Eicosanoids	Prostaglandins and related compounds	2.74844e+08	2.29786e+08	2.4919e+08	2.42334e+08	2.21541e+08	2.11959e+08	2.34046e+08	1.94833e+08	1.98014e+08	2.21411e+08	2.24588e+08	2.04953e+08	1.51948e+08	1.79087e+08	1.60166e+08	1.63975e+08	1.25591e+08	1.47584e+08	1.91361e+08	1.86749e+08	1.88023e+08
Com_681_neg	6β-Prostaglandin I1	C20 H34 O5	376.225	6.896	375.218	Lipids and lipid-like molecules	Fatty Acyls	Eicosanoids	Prostaglandins and related compounds	2.06368e+08	2.30851e+08	2.25332e+08	2.19226e+08	2.13111e+08	2.05889e+08	1.03747e+08	1.04561e+08	9.07262e+07	1.03872e+08	1.16308e+08	1.0956e+08	1.31788e+08	1.14465e+08	1.14076e+08	1.12262e+08	1.04474e+08	1.17629e+08	1.26928e+08	1.29004e+08	1.26194e+08
Com_686_neg	N-(6-chloro-1,3-benzothiazol-2-yl)-4-(trifluoromethyl)benzamide	C15 H8 Cl F3 N2 O S	356.001	1.542	354.993					1.16316e+07	3.07951e+07	9.00119e+06	2.82973e+07	8.10521e+06	1.09956e+07	6.74561e+08	6.14172e+08	6.95434e+08	6.20192e+08	5.91495e+08	7.01757e+08	6.26823e+08	6.17633e+08	6.27225e+08	6.13437e+08	6.90364e+08	6.23572e+08	5.7511e+08	5.46798e+08	5.50595e+08
Com_687_neg	4-Hydroxyphenylpyruvic acid	C9 H8 O4	198.052	5.966	197.045	Benzenoids	Benzene and substituted derivatives	Phenylpyruvic acid derivatives	Phenylpyruvic acid derivatives	3.63815e+07	3.1443e+07	2.82075e+07	2.35816e+07	2.32437e+07	2.82746e+07	5.75663e+07	6.66738e+07	6.33321e+07	5.97233e+07	6.70294e+07	6.25492e+07	1.3398e+08	8.24568e+07	4.43779e+06	8.01638e+07	7.31051e+07	7.80305e+07	6.31164e+07	6.52204e+07	6.34655e+07
Com_713_neg	2-C-methyl D-erythritol 4-phosphate	C5 H13 O7 P	216.04	1.269	215.032					2.77822e+07	2.69008e+07	2.76949e+07	3.03432e+07	3.15208e+07	2.85053e+07	9.54012e+07	1.37655e+08	7.76186e+07	9.11155e+07	8.73496e+07	8.36953e+07	9.83776e+07	7.38855e+07	9.12119e+07	7.70789e+07	9.59491e+07	1.17135e+08	7.71622e+07	7.05013e+07	7.92569e+07
Com_714_neg	Methyl-beta-galactopyranoside	C7 H14 O6	212.089	1.486	193.071	Organic oxygen compounds	Organooxygen compounds	Carbohydrates and carbohydrate conjugates	O-glycosyl compounds	1.64225e+08	1.65334e+08	1.79948e+08	1.73275e+08	1.80217e+08	1.55587e+08	1.14889e+08	1.12876e+08	1.09205e+08	1.2269e+08	1.11617e+08	1.08487e+08	9.73394e+07	1.17154e+08	9.83613e+07	1.19809e+08	8.01614e+07	9.97127e+07	1.26444e+08	1.23964e+08	1.13576e+08
Com_719_neg	2-Hydroxymyristic acid	C14 H28 O3	244.204	8.282	243.196	Lipids and lipid-like molecules	Fatty Acyls	Fatty acids and conjugates	Long-chain fatty acids	1.70905e+08	1.68895e+08	1.82265e+08	1.7702e+08	1.52072e+08	1.48871e+08	1.30554e+08	1.36996e+08	1.05909e+08	1.31315e+08	1.22097e+08	1.32386e+08	7.18973e+07	7.52982e+07	9.68137e+07	6.70105e+07	6.294e+07	7.41072e+07	1.17427e+08	1.16772e+08	1.18282e+08
Com_727_neg	5-Dehydroquinic acid	C7 H10 O6	190.047	5.017	189.04	Organic acids and derivatives	Hydroxy acids and derivatives	Alpha hydroxy acids and derivatives	Alpha hydroxy acids and derivatives	1.81594e+08	1.83634e+08	1.96924e+08	1.86724e+08	1.8829e+08	1.66695e+08	6.5047e+07	6.64002e+07	6.83698e+07	7.32387e+07	6.93627e+07	6.46399e+07	1.17614e+08	1.08444e+08	1.0544e+08	1.07108e+08	1.01632e+08	1.10671e+08	9.64374e+07	9.54376e+07	9.44497e+07
Com_736_neg	4-Oxoproline	C5 H7 N O3	129.041	1.995	128.034	Organic acids and derivatives	Carboxylic acids and derivatives	Amino acids, peptides, and analogues	Proline and derivatives	2.66296e+08	2.07378e+08	2.45244e+08	2.6071e+08	2.46802e+08	3.50536e+08	1.9403e+08	1.80967e+08	1.55629e+08	1.64127e+08	1.49331e+08	1.55112e+08	8.42626e+07	1.20743e+08	1.18493e+08	1.12395e+08	1.2575e+08	1.22167e+08	1.5441e+08	1.62232e+08	1.4874e+08
Com_738_neg	Galacturonic acid	C6 H10 O7	148.036	1.467	147.029	Organic oxygen compounds	Organooxygen compounds	Carbohydrates and carbohydrate conjugates	Glucuronic acid derivatives	5.19127e+07	4.70536e+07	4.95002e+07	4.82492e+07	3.56607e+07	5.26465e+07	4.48998e+07	3.16218e+07	4.68441e+07	4.25089e+07	4.62123e+07	4.42823e+07	7.02932e+07	6.90078e+07	6.70359e+07	6.3841e+07	8.99915e+07	7.24517e+07	5.58241e+07	5.22296e+07	5.65074e+07
Com_740_neg	3-Phenoxybenzoic acid	C13 H10 O3	214.062	6.717	213.055	Benzenoids	Benzene and substituted derivatives	Diphenylethers	Diphenylethers	1.34087e+08	1.31528e+08	1.386e+08	1.26616e+08	1.13516e+08	1.14234e+08	1.08714e+08	1.05764e+08	9.3339e+07	1.02229e+08	9.79898e+07	9.74178e+07	1.37731e+08	1.52067e+08	1.32351e+08	1.41853e+08	1.22529e+08	1.41503e+08	1.16108e+08	1.18446e+08	1.18451e+08
Com_748_neg	Hordatine A	C28 H38 N8 O4	550.303	5.608	549.296	Phenylpropanoids and polyketides	2-arylbenzofuran flavonoids	Not available	2-arylbenzofuran flavonoids	1.23163e+08	1.33633e+08	9.59437e+07	1.47346e+08	1.75875e+08	1.64245e+08	6.91173e+07	5.42535e+07	5.18266e+07	6.61187e+07	5.50655e+07	5.41982e+07	1.15196e+08	1.12983e+08	1.16627e+08	9.81619e+07	1.1878e+08	1.11228e+08	1.05179e+08	1.00478e+08	9.74821e+07
Com_768_neg	4-(2-((4-Cyanophenyl)amino)oxazol-5-yl)benzonitrile	C17 H10 N4 O	286.084	5.826	285.077	Organoheterocyclic compounds	Azoles	Oxazoles	Phenyl-1,3-oxazoles	1.29416e+07	6.00933e+06	3.57026e+06	4.33589e+06	6.44629e+06	4.96302e+06	2.64255e+08	1.51838e+08	1.98619e+08	2.57491e+08	1.86849e+08	1.74603e+08	1.41837e+07	2.37496e+07	2.48799e+07	5.76936e+07	3.09656e+07	2.90225e+07	7.96709e+07	7.70892e+07	9.83607e+07
Com_864_neg	LPC 18:2	C26 H50 N O7 P	565.339	9.046	564.332	Lipids and lipid-like molecules	Glycerophospholipids	Glycerophosphocholines	Phosphocholines	236885	328951	292147	284182	300424	242222	167203	1.16904e+08	175314	164920	181331	173524	177957	181423	169145	170144	187464	186047	2.33348e+06	2.54582e+06	2.11146e+06
Com_877_neg	L-(+)-Tartaric acid	C4 H6 O6	150.015	1.434	149.008	Organic oxygen compounds	Organooxygen compounds	Carbohydrates and carbohydrate conjugates	Sugar acids and derivatives	1.14565e+08	1.17056e+08	1.06614e+08	1.19334e+08	8.87717e+07	1.20913e+08	4.36596e+07	4.4994e+07	4.74206e+07	4.53534e+07	4.3105e+07	3.71129e+07	2.00585e+08	1.93136e+08	1.49727e+08	1.54045e+08	2.27098e+08	1.31448e+08	1.02952e+08	9.98528e+07	1.20572e+08
Com_879_neg	D-(-)-Arabinose	C5 H10 O5	150.052	1.578	149.044	Organic oxygen compounds	Organooxygen compounds	Carbohydrates and carbohydrate conjugates	Pentoses	5.92521e+07	7.18973e+07	7.18028e+07	7.23124e+07	6.66058e+07	6.74878e+07	6.01385e+07	5.97097e+07	5.38616e+07	5.34033e+07	4.83037e+07	6.13395e+07	6.19204e+07	6.6643e+07	6.78121e+07	5.26405e+07	6.81905e+07	5.55947e+07	6.36077e+07	5.64296e+07	7.18704e+07
Com_887_neg	3,4-Dihydroxyphenylglycol	C8 H10 O4	170.057	2.139	151.039	Benzenoids	Phenols	Benzenediols	Catechols	2.75807e+07	2.11341e+07	1.94584e+07	1.66773e+07	1.45873e+07	2.10031e+07	5.09487e+07	5.70625e+07	1.00082e+08	7.15682e+07	8.58612e+07	7.04e+07	2.3505e+08	2.13968e+08	2.28586e+08	2.2303e+08	2.10793e+08	2.20147e+08	1.12536e+08	1.19502e+08	1.19399e+08
Com_900_neg	2,4-Dinitrophenol	C6 H4 N2 O5	184.011	5.956	183.004	Benzenoids	Phenols	Nitrophenols	Dinitrophenols	1.21027e+08	1.482e+08	1.47885e+08	1.52973e+08	1.36716e+08	9.93709e+07	4.09944e+07	2.62853e+07	3.39036e+07	3.16629e+07	4.03029e+07	3.66947e+07	5.22669e+07	5.43375e+07	4.61064e+07	4.55729e+07	5.8345e+07	4.11821e+07	5.66821e+07	5.78629e+07	5.84013e+07
Com_936_neg	D-α-Hydroxyglutaric acid	C5 H8 O5	148.036	1.847	147.029	Organic acids and derivatives	Hydroxy acids and derivatives	Short-chain hydroxy acids and derivatives	Short-chain hydroxy acids and derivatives	5.74894e+07	5.64416e+07	7.01028e+07	6.07455e+07	4.42707e+07	5.20679e+07	1.48441e+08	1.3721e+08	1.40517e+08	1.50095e+08	1.58636e+08	1.5811e+08	6.40736e+07	7.10977e+07	7.02634e+07	7.47803e+07	5.47809e+07	6.40821e+07	8.71838e+07	9.35037e+07	9.32588e+07
Com_941_neg	Mucic acid	C6 H10 O8	210.037	1.493	209.029	Organic oxygen compounds	Organooxygen compounds	Carbohydrates and carbohydrate conjugates	Glucuronic acid derivatives	8.03459e+07	7.92384e+07	7.95483e+07	5.84565e+07	6.08353e+07	7.3206e+07	1.1129e+08	5.33101e+07	1.65511e+08	8.63569e+07	9.5896e+07	1.62174e+08	1.42659e+08	1.37341e+08	7.60007e+07	6.72594e+07	1.20768e+08	1.7755e+08	1.34225e+08	1.28131e+08	1.6388e+08
Com_981_neg	Prostaglandin F3α	C20 H32 O5	398.234	8.68	397.227	Lipids and lipid-like molecules	Fatty Acyls	Eicosanoids	Prostaglandins and related compounds	7.44965e+07	9.66548e+07	1.01499e+08	2.08007e+08	2.20466e+08	2.0154e+08	1.32604e+08	2.25729e+08	1.67456e+08	1.14019e+08	1.24457e+08	1.38982e+08	9.40571e+07	9.93245e+07	6.3978e+07	7.45309e+07	5.64828e+07	9.98517e+07	1.32635e+08	1.28443e+08	1.3167e+08
Com_1014_neg	Danshensu	C9 H10 O5	198.052	5.253	197.045	Phenylpropanoids and polyketides	Phenylpropanoic acids	Not available	Phenylpropanoic acids	1.61747e+08	4.22994e+07	4.31525e+07	1.4606e+08	4.12529e+07	1.44979e+08	1.14169e+08	1.52167e+08	1.03721e+08	1.29637e+08	1.63602e+08	2.95351e+08	3.61626e+08	1.2914e+08	1.11121e+08	1.66544e+08	1.15666e+08	1.05014e+08	2.69703e+08	2.74361e+08	2.86608e+08
Com_1021_neg	3,8,9-trihydroxy-10-propyl-3,4,5,8,9,10-hexahydro-2H-oxecin-2-one	C12 H20 O5	244.131	5.865	243.124					1.96652e+08	2.02142e+08	2.28753e+08	1.895e+08	1.90219e+08	1.98523e+08	9.55324e+07	9.50181e+07	9.32569e+07	9.71905e+07	9.24443e+07	1.00478e+08	1.67347e+08	1.86335e+08	1.67806e+08	1.68139e+08	1.6466e+08	1.6978e+08	1.47851e+08	1.45327e+08	1.43836e+08
Com_1077_neg	N-Lauroylsarcosine	C15 H29 N O3	271.215	7.919	270.208	Organic acids and derivatives	Carboxylic acids and derivatives	Amino acids, peptides, and analogues	N-acyl-alpha amino acids	2.60877e+07	2.61191e+07	3.04948e+07	3.42412e+07	2.97868e+07	3.19674e+07	8.77051e+07	9.44485e+07	7.8312e+07	8.76966e+07	8.78022e+07	8.8212e+07	4.78748e+07	4.74042e+07	4.15989e+07	4.65682e+07	3.83398e+07	4.72957e+07	5.88517e+07	5.78322e+07	6.1124e+07
Com_1152_neg	2-Furoic acid	C5 H4 O3	112.015	1.801	111.008	Organoheterocyclic compounds	Furans	Furoic acid and derivatives	Furoic acids	6.73926e+06	5.74042e+06	5.2573e+06	5.59484e+06	4.56786e+06	6.02904e+06	1.17293e+07	8.52602e+07	9.2431e+06	9.45236e+06	1.15103e+07	1.5453e+07	1.44869e+07	1.76606e+07	2.2136e+07	1.79949e+06	1.14928e+07	1.56197e+07	1.66811e+07	1.81588e+07	1.60585e+07
Com_1204_neg	Epicatechin	C15 H14 O6	290.079	5.7	289.072	Phenylpropanoids and polyketides	Flavonoids	Flavans	Catechins	5.50141e+06	5.61627e+06	5.0991e+06	5.86767e+06	6.15019e+06	6.37596e+06	5.62252e+06	5.50383e+06	6.64135e+06	4.22377e+06	7.98276e+06	5.63283e+06	2.45975e+07	6.0921e+06	1.00133e+07	2.76718e+07	4.56896e+06	7.66933e+06	5.63032e+06	4.38327e+06	3.30729e+06
Com_1213_neg	3-Hydroxy-3-methylglutaric acid	C6 H10 O5	162.052	3.157	161.045	Lipids and lipid-like molecules	Fatty Acyls	Fatty acids and conjugates	Hydroxy fatty acids	1.16183e+08	1.13185e+08	1.10918e+08	1.04505e+08	1.00011e+08	1.1228e+08	2.40548e+08	2.41471e+08	2.24979e+08	2.27689e+08	2.39281e+08	2.42313e+08	1.74724e+08	1.79683e+08	1.82675e+08	1.76762e+08	1.54221e+08	1.78498e+08	1.71527e+08	1.8116e+08	1.78841e+08
Com_1262_neg	Hexanoylglycine	C8 H15 N O3	173.104	5.416	172.097	Organic acids and derivatives	Carboxylic acids and derivatives	Amino acids, peptides, and analogues	N-acyl-alpha amino acids	1.12403e+08	8.89901e+07	1.07538e+08	9.11639e+07	9.14455e+07	9.92567e+07	3.53301e+07	2.91433e+07	2.73389e+07	2.7304e+07	3.01642e+07	2.31289e+07	3.26565e+07	2.72401e+07	2.53931e+07	2.81039e+07	3.73639e+07	3.06583e+07	3.98322e+07	3.91433e+07	3.70756e+07
Com_1288_neg	N1-[4-(2-thienylthio)phenyl]-4-chlorobenzamide	C17 H12 Cl N O S2	345.002	5.023	343.995					4.72749e+07	2.49636e+07	2.08064e+07	1.74255e+07	1.73101e+07	4.17473e+07	1.08858e+08	1.1874e+08	1.26059e+08	1.17661e+08	1.15823e+08	1.07397e+08	1.48825e+08	1.53392e+08	1.5843e+08	1.59197e+08	1.80416e+08	1.61896e+08	1.28637e+08	1.40534e+08	1.34087e+08
Com_1298_neg	MGDG O-28:4_3:0	C40 H70 O9	694.5	5.635	693.493					2.53342e+06	2.95051e+06	2.19222e+06	2.91428e+06	3.83434e+06	3.58347e+06	1.74311e+06	1.65859e+06	1.65696e+06	1.76006e+06	1.64895e+06	1.62734e+06	6.41822e+06	7.80494e+06	5.64066e+06	7.54712e+06	1.11525e+07	5.84989e+06	2.84462e+06	3.1379e+06	4.08311e+06
Com_1309_neg	2-Methylglutaric acid	C6 H10 O4	146.057	5.28	145.049	Lipids and lipid-like molecules	Fatty Acyls	Fatty acids and conjugates	Methyl-branched fatty acids	1.14318e+08	9.48568e+07	1.13252e+08	1.24892e+08	1.06178e+08	1.24354e+08	4.84056e+07	4.51168e+07	4.17271e+07	3.48453e+07	4.19085e+07	4.43919e+07	4.4313e+07	4.35989e+07	2.94553e+07	3.57503e+07	4.71627e+07	4.92946e+07	5.11985e+07	5.24477e+07	4.2741e+07
Com_1322_neg	5-Sulfosalicylic acid	C7 H6 O6 S	217.988	4.883	216.981	Benzenoids	Benzene and substituted derivatives	Benzenesulfonic acids and derivatives	3-sulfobenzoic acids	4.98192e+08	5.37266e+08	4.68274e+08	4.0733e+08	4.63347e+08	4.26509e+08	1.00436e+08	1.41971e+08	6.18166e+07	1.88856e+08	9.60658e+07	1.70117e+08	8.24194e+07	1.27167e+08	1.33718e+08	1.08171e+08	8.02135e+07	1.51138e+08	2.24339e+08	2.42204e+08	2.49772e+08
Com_1367_neg	Maleic acid	C4 H4 O4	116.01	1.889	115.002	Organic acids and derivatives	Carboxylic acids and derivatives	Dicarboxylic acids and derivatives	Dicarboxylic acids and derivatives	1.50587e+08	1.48499e+08	1.55019e+08	1.58929e+08	1.29864e+08	1.50859e+08	9.21069e+07	7.20058e+07	8.85884e+07	9.20167e+07	8.64945e+07	8.77517e+07	9.39977e+07	9.43292e+07	8.54174e+07	8.9063e+07	9.04371e+07	8.84914e+07	1.00027e+08	9.51249e+07	9.65106e+07
Com_1421_neg	Lauric acid ethyl ester	C14 H28 O2	228.209	9.521	227.201	Lipids and lipid-like molecules	Fatty Acyls	Fatty acid esters	Fatty acid esters	5.55181e+07	8.27365e+07	9.22638e+07	1.10089e+08	8.72528e+07	6.70326e+07	3.14586e+07	5.9221e+07	2.26153e+07	2.14314e+07	3.50908e+07	3.25893e+07	5.54959e+07	4.80939e+07	3.89938e+07	3.77127e+07	4.24464e+07	4.38558e+07	4.95259e+07	4.95384e+07	5.07591e+07
Com_1433_neg	4',7-Dimethoxyisoflavone	C17 H14 O4	282.089	5.853	281.081	Phenylpropanoids and polyketides	Isoflavonoids	O-methylated isoflavonoids	7-O-methylisoflavones	5.28639e+06	1.47402e+06	1.58727e+06	1.62259e+06	1.57955e+06	1.62093e+06	1.2434e+06	2.58456e+06	1.85411e+06	1.24068e+06	1.44433e+06	1.33002e+06	1.24492e+06	2.93308e+06	1.60306e+06	1.63059e+06	1.6695e+06	1.63065e+06	1.27677e+06	1.16008e+06	1.53154e+06
Com_1439_neg	Hydrocinnamic acid	C9 H10 O2	168.078	5.876	149.06	Phenylpropanoids and polyketides	Phenylpropanoic acids	Not available	Phenylpropanoic acids	9.6417e+06	4.79501e+07	4.51941e+07	4.54532e+07	4.82667e+07	1.33907e+08	4.53429e+07	3.44525e+07	3.63632e+07	2.7376e+07	4.14005e+07	7.01711e+07	1.61837e+07	3.58739e+07	5.5212e+07	4.32918e+07	3.04754e+07	2.42563e+07	4.1777e+07	4.38088e+07	3.6695e+07
Com_1442_neg	4-Methylumbelliferyl glucuronide	C16 H16 O9	352.079	5.516	351.072	Phenylpropanoids and polyketides	Coumarins and derivatives	Coumarin glycosides	Coumarin glycosides	1.03274e+08	1.14961e+08	1.08809e+08	1.03356e+08	1.0939e+08	9.28464e+07	1.16404e+08	1.08113e+08	1.05118e+08	1.11591e+08	1.14484e+08	1.06275e+08	8.38779e+07	1.03581e+08	8.77468e+07	8.45324e+07	1.04486e+08	9.70208e+07	9.31905e+07	9.47361e+07	1.00183e+08
Com_1472_neg	Malic acid	C4 H6 O5	134.02	1.893	133.013	Organic acids and derivatives	Hydroxy acids and derivatives	Beta hydroxy acids and derivatives	Beta hydroxy acids and derivatives	1.56655e+08	1.43221e+08	1.41738e+08	1.55423e+08	1.37346e+08	1.3624e+08	9.90397e+07	8.0059e+07	9.86045e+07	9.8026e+07	9.59649e+07	9.60636e+07	7.81391e+07	7.7504e+07	7.72114e+07	8.06923e+07	6.56899e+07	7.03274e+07	8.79672e+07	9.70587e+07	9.6467e+07
Com_1476_neg	LPC 16:0	C24 H50 N O7 P	541.339	9.398	540.331	Lipids and lipid-like molecules	Glycerophospholipids	Glycerophosphocholines	Phosphocholines	3.3521e+06	1.22802e+06	2.67615e+06	2.87672e+06	1.50811e+06	1.41581e+06	640452	7.14134e+07	889199	951827	763775	2.05311e+06	857666	1.061e+06	2.35272e+06	1.15342e+06	878376	885433	3.01203e+06	2.84009e+06	3.17003e+06
Com_1488_neg	Nonanoic acid	C9 H18 O2	158.13	7.268	157.122	Lipids and lipid-like molecules	Fatty Acyls	Fatty acids and conjugates	Medium-chain fatty acids	3.70867e+07	6.08354e+07	4.69742e+07	8.50147e+07	7.1111e+07	4.16086e+07	3.06974e+06	3.95597e+06	1.85458e+06	2.30622e+06	2.86956e+06	2.486e+06	7.45478e+06	6.23658e+06	4.30897e+06	3.57052e+06	4.89226e+06	4.87076e+06	1.24708e+07	1.40275e+07	1.27785e+07
Com_1539_neg	Ajugol	C15 H24 O9	348.142	5.269	385.09	Lipids and lipid-like molecules	Prenol lipids	Terpene glycosides	Iridoid O-glycosides	1.34837e+07	1.4037e+07	1.46104e+07	1.25201e+07	1.12658e+07	1.19159e+07	4.16993e+07	4.68112e+07	5.79297e+07	4.4587e+07	4.4503e+07	5.00543e+07	2.70533e+07	2.78055e+07	2.11717e+07	2.67017e+07	3.92238e+07	3.0451e+07	4.65869e+07	4.50912e+07	4.4859e+07
Com_1551_neg	2'-O-Methyluridine	C10 H14 N2 O6	258.085	4.738	257.078	Nucleosides, nucleotides, and analogues	Pyrimidine nucleosides	Not available	Pyrimidine nucleosides	2.36289e+06	6.32945e+06	9.87917e+06	8.87453e+06	8.38722e+06	3.68463e+06	6.68874e+07	5.91432e+07	3.87784e+07	5.96576e+07	6.41446e+07	5.50143e+07	1.3911e+07	1.63614e+07	1.49095e+07	1.32952e+07	1.42732e+07	1.34975e+07	3.06426e+07	2.39597e+07	2.96935e+07
Com_1553_neg	Ursolic acid	C30 H48 O3	456.361	9.426	455.353	Lipids and lipid-like molecules	Prenol lipids	Triterpenoids	Triterpenoids	212060	206475	221580	208283	203628	209219	3.35772e+06	1.14335e+07	3.20269e+06	2.53113e+06	3.98251e+06	4.02362e+06	511384	656284	539438	337113	229273	6.74294e+07	7.1063e+06	6.93667e+06	6.87364e+06
Com_1565_neg	12-epi Leukotriene B4	C20 H32 O4	318.219	7.554	317.212					1.06254e+08	1.16046e+08	1.15707e+08	1.0565e+08	1.01733e+08	9.83478e+07	1.02289e+08	9.49563e+07	8.20261e+07	9.61577e+07	9.86239e+07	9.34542e+07	6.23423e+07	6.78738e+07	5.92083e+07	6.32985e+07	5.22567e+07	6.65921e+07	8.00038e+07	9.08157e+07	8.01556e+07
Com_1580_neg	Butylparaben	C11 H14 O3	194.094	6.483	193.086	Benzenoids	Benzene and substituted derivatives	Benzoic acids and derivatives	p-Hydroxybenzoic acid alkyl esters	5.07827e+07	4.51516e+07	4.36881e+07	4.95486e+07	4.42322e+07	4.13625e+07	1.84782e+07	1.87636e+07	1.93482e+07	1.78519e+07	1.80989e+07	1.78778e+07	2.34053e+07	2.63686e+07	2.24411e+07	2.44055e+07	3.02349e+07	2.66668e+07	2.48622e+07	2.64909e+07	2.58877e+07
Com_1585_neg	Sucralose	C12 H19 Cl3 O8	396.015	5.535	395.008	Organic oxygen compounds	Organooxygen compounds	Carbohydrates and carbohydrate conjugates	C-glycosyl compounds	5.60645e+07	6.84583e+07	7.80093e+07	5.99706e+07	6.05529e+07	4.48445e+07	1.98758e+08	1.41658e+08	1.68941e+08	1.96742e+08	1.95819e+08	1.77512e+08	1.75743e+07	1.97247e+07	2.12076e+07	2.50064e+07	1.14928e+07	2.35325e+07	7.7903e+07	7.18764e+07	9.28222e+07
Com_1599_neg	N-Acetylvaline	C7 H13 N O3	159.089	5.052	158.081	Organic acids and derivatives	Carboxylic acids and derivatives	Amino acids, peptides, and analogues	N-acyl-alpha amino acids	2.78677e+07	2.74086e+07	3.01777e+07	2.83338e+07	2.82104e+07	2.85795e+07	4.37328e+07	4.91713e+07	4.75445e+07	5.14607e+07	5.11008e+07	4.98383e+07	3.66528e+07	3.55455e+07	3.69256e+07	3.60285e+07	3.50927e+07	3.61912e+07	3.81532e+07	3.71841e+07	3.80357e+07
Com_1610_neg	15(R),19(R)-Hydroxy prostaglandin F1α	C20 H36 O6	354.241	6.438	353.233	Lipids and lipid-like molecules	Fatty Acyls	Eicosanoids	Prostaglandins and related compounds	1.16735e+08	1.15418e+08	1.1643e+08	1.18355e+08	1.10711e+08	1.11607e+08	1.05096e+08	1.0704e+08	8.70607e+07	9.0466e+07	9.74617e+07	8.00392e+07	8.12223e+07	1.0137e+08	7.86965e+07	7.86523e+07	6.66509e+07	8.3643e+07	8.37961e+07	9.49568e+07	8.77459e+07
Com_1614_neg	Genistein	C15 H10 O5	270.053	5.738	269.045	Phenylpropanoids and polyketides	Isoflavonoids	Isoflav-2-enes	Isoflavones	6.05179e+06	6.17814e+06	5.60923e+06	6.45469e+06	6.76547e+06	7.01383e+06	3.04187e+07	2.59058e+07	3.07172e+07	3.76887e+07	3.40988e+07	1.90672e+07	1.18301e+07	1.36562e+07	2.81149e+07	1.57932e+07	1.31088e+07	1.21716e+07	1.87152e+07	1.89008e+07	1.28863e+07
Com_1654_neg	3-Hydroxybutyric acid	C4 H8 O3	104.046	2.861	103.039	Organic acids and derivatives	Hydroxy acids and derivatives	Beta hydroxy acids and derivatives	Beta hydroxy acids and derivatives	1.75646e+08	1.66652e+08	1.71326e+08	1.66907e+08	1.60094e+08	1.38958e+08	6.05789e+07	7.43123e+07	5.30064e+07	5.92615e+07	6.98894e+07	6.66682e+07	1.29128e+08	1.08346e+08	1.06615e+08	7.35772e+07	6.67988e+07	6.88585e+07	9.71273e+07	9.96984e+07	1.00744e+08
Com_1681_neg	δ-Ribono-1,4-lactone	C5 H8 O5	148.036	2.783	147.029	Organic oxygen compounds	Organooxygen compounds	Carbohydrates and carbohydrate conjugates	Pentoses	1.03589e+08	1.20036e+08	1.17923e+08	1.18433e+08	1.11923e+08	1.14874e+08	1.33031e+08	1.38347e+08	1.27284e+08	1.29537e+08	1.53822e+08	1.27709e+08	1.29945e+08	1.29014e+08	1.3261e+08	1.28364e+08	1.11415e+08	1.33787e+08	1.3348e+08	1.43274e+08	1.31253e+08
Com_1700_neg	Picramnioside F	C33 H34 O15	670.19	5.777	669.183	Organic oxygen compounds	Organooxygen compounds	Carbohydrates and carbohydrate conjugates	Phenolic glycosides	8.95494e+07	1.08516e+08	1.04893e+08	1.00961e+08	8.50329e+07	8.50449e+07	4.22511e+07	3.00337e+07	2.9121e+07	3.74059e+07	2.67325e+07	4.02882e+07	9.04609e+06	6.30586e+06	7.79778e+06	6.12123e+06	6.14175e+06	6.49793e+06	3.75384e+07	3.64764e+07	3.59186e+07
Com_1713_neg	4-((5-(4-Nitrophenyl)oxazol-2-yl)amino)benzonitrile	C16 H10 N4 O3	306.074	5.544	351.072	Organoheterocyclic compounds	Azoles	Oxazoles	Phenyl-1,3-oxazoles	1.03274e+08	1.14961e+08	1.08809e+08	1.03356e+08	1.0939e+08	9.28464e+07	1.16404e+08	1.08113e+08	1.05118e+08	1.11591e+08	1.14484e+08	1.06275e+08	8.38779e+07	1.03581e+08	8.77468e+07	8.45324e+07	1.04486e+08	9.70208e+07	9.31905e+07	9.47361e+07	1.00183e+08
Com_1738_neg	FAHFA 16:0/18:2	C34 H62 O4	534.462	10.417	533.455					1.31281e+07	2.21286e+07	4.01656e+07	4.50135e+07	2.29851e+07	1.68485e+07	1.67786e+07	4.58548e+07	2.03727e+07	7.71642e+06	1.65856e+07	9.11013e+06	1.88841e+07	2.31637e+07	1.06484e+07	1.48271e+07	7.24944e+06	1.01794e+07	1.84086e+07	1.65572e+07	2.07072e+07
Com_1751_neg	Hordatine B	C29 H40 N8 O5	580.31	6.418	579.302	Phenylpropanoids and polyketides	2-arylbenzofuran flavonoids	Not available	2-arylbenzofuran flavonoids	2.9958e+07	3.39147e+07	3.5138e+07	3.22395e+07	3.30929e+07	3.115e+07	5.22176e+07	5.64689e+07	4.18777e+07	5.12019e+07	5.29161e+07	4.88738e+07	2.50458e+07	2.39149e+07	2.54244e+07	2.44665e+07	2.24986e+07	2.53093e+07	3.43441e+07	3.97351e+07	3.69297e+07
Com_1789_neg	Porphobilinogen	C10 H14 N2 O4	226.095	5.003	225.088	Organic nitrogen compounds	Organonitrogen compounds	Amines	Aralkylamines	1.35123e+07	1.31459e+07	1.36946e+07	1.39268e+07	1.50881e+07	1.40737e+07	1.97178e+07	2.05727e+07	2.00426e+07	2.0857e+07	2.04891e+07	2.04113e+07	1.38002e+08	1.3664e+08	1.31351e+08	1.29322e+08	683532	1.34927e+08	6.56923e+07	6.54785e+07	6.51763e+07
Com_1794_neg	Chikusetsusponin Iva	C42 H66 O14	794.449	5.682	829.418	Lipids and lipid-like molecules	Prenol lipids	Terpene glycosides	Triterpene saponins	1.30169e+07	1.38375e+07	5.02343e+06	1.19923e+07	1.14417e+07	1.25906e+07	3.14622e+07	3.71195e+07	3.13148e+07	3.13309e+07	3.42404e+07	3.22448e+07	4.63266e+07	4.87926e+07	5.09938e+07	4.69297e+07	4.19343e+07	4.81443e+07	3.29371e+07	2.94607e+07	3.42365e+07
Com_1850_neg	3-Hydroxyanthranilic acid	C7 H7 N O3	153.042	2.867	152.034	Benzenoids	Benzene and substituted derivatives	Benzoic acids and derivatives	Hydroxybenzoic acid derivatives	3.31185e+07	3.04369e+07	2.70791e+07	2.394e+07	2.20754e+07	2.66779e+07	1.05849e+08	1.12767e+08	9.27544e+07	1.03713e+08	1.01659e+08	1.02065e+08	2.13009e+07	2.11704e+07	2.43365e+07	2.25552e+07	2.0291e+07	2.26933e+07	5.53594e+07	5.88859e+07	5.95976e+07
Com_1867_neg	Tetradecanedioic acid	C14 H26 O4	258.183	6.939	257.176	Lipids and lipid-like molecules	Fatty Acyls	Fatty acids and conjugates	Long-chain fatty acids	4.2041e+07	4.39622e+07	4.35837e+07	6.11697e+07	4.20272e+07	3.95189e+07	8.91513e+07	8.9011e+07	8.04253e+07	8.97652e+07	8.965e+07	8.66921e+07	4.03856e+07	4.08582e+07	4.14636e+07	3.88438e+07	3.43653e+07	3.93768e+07	5.70659e+07	5.89766e+07	5.71291e+07
Com_1918_neg	rac 3-Hydroxyisobutyric acid	C4 H8 O3	104.046	3.219	103.039	Organic acids and derivatives	Hydroxy acids and derivatives	Beta hydroxy acids and derivatives	Beta hydroxy acids and derivatives	6.48087e+07	7.94373e+07	7.90988e+07	7.21079e+07	7.76025e+07	6.46227e+07	8.78863e+07	1.01839e+08	8.4653e+07	8.68617e+07	9.14127e+07	9.90468e+07	6.6688e+07	6.61706e+07	5.48633e+07	4.66392e+07	4.61367e+07	4.74231e+07	6.95529e+07	7.2933e+07	7.04979e+07
Com_2041_neg	4-Hydroxybutyric acid (GHB)	C4 H8 O3	104.046	2.335	103.039	Lipids and lipid-like molecules	Fatty Acyls	Fatty acids and conjugates	Hydroxy fatty acids	3.28801e+07	3.43481e+07	3.65039e+07	3.35483e+07	3.13995e+07	3.08712e+07	1.12148e+08	1.1489e+08	1.01636e+08	1.14469e+08	1.08634e+08	1.07239e+08	2.63214e+07	2.60131e+07	2.71389e+07	2.19064e+07	2.47621e+07	1.84235e+07	5.57133e+07	5.50317e+07	5.80269e+07
Com_2115_neg	Kaempferol	C15 H10 O6	286.047	5.591	285.04	Phenylpropanoids and polyketides	Flavonoids	Flavones	Flavonols	2.96402e+07	2.88446e+07	2.73413e+07	2.11044e+07	2.00376e+07	2.59576e+07	9.99072e+07	8.28555e+07	1.04639e+08	7.83585e+07	6.05413e+07	6.02102e+07	5.90583e+07	6.51559e+07	7.43554e+07	6.8129e+07	6.18391e+07	6.48679e+07	6.87285e+07	6.83917e+07	6.67736e+07
Com_2152_neg	7-Ethylcamptothecin	C22 H20 N2 O4	376.137	5.52	375.129	Alkaloids and derivatives	Camptothecins	Not available	Camptothecins	1.06939e+08	5.65359e+07	5.90932e+07	9.73175e+07	9.5512e+07	9.52149e+07	1.70042e+07	2.91739e+07	3.14534e+07	3.8555e+07	3.10145e+07	1.44409e+07	7.28105e+07	3.94833e+07	3.57633e+07	3.85313e+07	3.01918e+07	1.46525e+07	6.26746e+07	3.79297e+07	3.6574e+07
Com_2153_neg	1,5-Anhydro-D-glucitol	C6 H12 O5	164.067	1.607	163.06	Organic oxygen compounds	Organooxygen compounds	Carbohydrates and carbohydrate conjugates	Monosaccharides	6.81474e+07	8.09244e+07	7.80232e+07	6.91704e+07	6.79125e+07	6.32806e+07	1.71904e+07	1.86249e+07	2.88593e+07	5.27914e+07	3.40607e+07	1.95421e+07	6.33457e+07	5.99952e+07	6.15523e+07	5.78985e+07	4.32552e+07	6.01068e+07	5.91366e+07	5.87427e+07	5.79558e+07
Com_2164_neg	Naringenin	C15 H12 O5	272.072	5.601	271.064	Phenylpropanoids and polyketides	Flavonoids	Flavans	Flavanones	5.29266e+07	5.32087e+07	1.10745e+08	5.28121e+07	3.99589e+07	4.44928e+07	1.01013e+07	7.59377e+06	2.63018e+06	9.50483e+06	1.04055e+07	5.09561e+06	7.92522e+06	6.96516e+06	6.93735e+06	7.31127e+06	7.15633e+06	5.12848e+06	6.15977e+06	1.06855e+07	1.24803e+07
Com_2176_neg	5-Aminolevulinic acid	C5 H9 N O3	131.057	2.537	130.05	Organic acids and derivatives	Keto acids and derivatives	Gamma-keto acids and derivatives	Gamma-keto acids and derivatives	3.8192e+07	4.567e+07	6.05985e+07	4.38833e+07	3.38045e+07	3.30033e+07	1.61152e+08	1.25965e+08	1.42277e+08	1.4542e+08	1.36129e+08	1.3315e+08	6.66527e+07	5.38904e+07	5.51081e+07	5.57507e+07	3.86206e+07	5.77803e+07	9.42579e+07	8.84474e+07	9.11976e+07
Com_2201_neg	Hex2Cer 30:0;2O	C42 H81 N O13	853.588	5.672	852.581					9.39971e+06	2.9204e+06	2.65364e+07	9.78851e+06	5.18273e+06	6.12443e+06	5.73263e+06	2.53445e+06	1.0214e+07	6.39322e+06	6.15554e+06	2.50202e+06	3.90662e+07	4.33459e+07	2.75742e+07	4.14672e+07	5.57712e+07	3.44423e+07	1.99744e+07	2.29715e+07	1.91922e+07
Com_2216_neg	FAHFA 18:2/20:4	C38 H62 O4	582.463	10.049	581.455					1.8152e+06	2.4934e+06	4.91341e+06	5.80161e+06	3.25148e+06	2.58824e+06	3.12594e+06	3.42999e+07	2.24717e+06	1.23341e+06	3.69861e+06	2.32616e+06	4.91699e+06	4.52048e+06	3.3442e+06	3.5666e+06	3.80473e+06	4.26341e+06	6.19975e+06	6.10828e+06	6.49239e+06
Com_2246_neg	(±)11-HETE	C20 H32 O3	320.235	7.91	319.228					7.10899e+07	7.37132e+07	8.06336e+07	7.34961e+07	7.02931e+07	6.64766e+07	4.8236e+07	5.68123e+07	3.82269e+07	4.68265e+07	5.11292e+07	5.16622e+07	4.11735e+07	4.18923e+07	4.00544e+07	4.73889e+07	3.98936e+07	4.66247e+07	5.05787e+07	5.33015e+07	5.51383e+07
Com_2285_neg	PC 18:0_18:2	C44 H84 N O8 P	831.6	11.192	830.593					1.06889e+07	937406	997896	1.9842e+07	907778	1.7687e+07	9.81054e+06	9.72084e+06	9.59299e+06	555198	677543	602129	1.51741e+06	675959	1.95573e+08	2.18746e+06	647620	615801	720028	981187	664916
Com_2289_neg	N1-(3-pyridyl)-2,3,4,5,6-pentamethylbenzene-1-sulfonamide	C16 H20 N2 O2 S	304.121	5.904	303.114					6.54094e+06	1.862e+06	1.85701e+06	1.82768e+06	1.7242e+06	1.88905e+06	1.53849e+06	1.46065e+06	1.45522e+06	1.53511e+06	1.42253e+06	1.53901e+06	6.04594e+07	1.29118e+08	1.76813e+07	1.0348e+08	2.07233e+07	1.54089e+07	2.98517e+07	2.69269e+07	3.4708e+07
Com_2386_neg	D-Glucono-1,5-lactone	C6 H10 O6	238.068	1.652	237.061	Organic oxygen compounds	Organooxygen compounds	Carbohydrates and carbohydrate conjugates	Gluconolactones	7.17224e+07	6.22364e+07	6.45455e+07	7.08861e+07	6.33228e+07	6.00451e+07	8.95474e+07	9.49736e+07	6.31982e+07	6.8811e+07	8.24695e+07	6.84612e+07	4.4832e+07	5.94264e+07	4.56108e+07	4.96004e+07	3.32781e+07	4.52487e+07	7.94395e+07	4.98968e+07	6.12398e+07
Com_2424_neg	Methyl linolenate	C19 H32 O2	292.24	6.785	337.239	Lipids and lipid-like molecules	Fatty Acyls	Lineolic acids and derivatives	Lineolic acids and derivatives	4.85085e+07	4.76472e+07	4.88603e+07	4.82601e+07	4.18403e+07	4.67191e+07	4.12986e+07	4.32076e+07	3.73641e+07	4.05741e+07	4.31525e+07	3.81944e+07	4.24501e+07	4.54665e+07	4.23791e+07	4.34142e+07	4.09922e+07	4.67283e+07	4.32397e+07	4.74725e+07	4.28948e+07
Com_2445_neg	3-Indoxyl sulphate	C8 H7 N O4 S	213.012	4.939	212.005	Organic acids and derivatives	Organic sulfuric acids and derivatives	Arylsulfates	Arylsulfates	1.77835e+07	1.3827e+07	1.29183e+07	1.54549e+07	2.44995e+07	1.79077e+07	1.75703e+07	7.31881e+06	1.90875e+07	2.64857e+07	2.14846e+07	1.69728e+07	4.92071e+07	5.13707e+07	4.41744e+07	5.11694e+07	3.10087e+07	4.87337e+07	2.45013e+07	2.89583e+07	2.73303e+07
Com_2465_neg	D-Gluconic acid	C6 H12 O7	196.058	5.246	233.006	Organic oxygen compounds	Organooxygen compounds	Carbohydrates and carbohydrate conjugates	Gluconolactones	2.13235e+07	2.31514e+07	2.20771e+07	2.87248e+07	2.3664e+07	1.72414e+07	3.58611e+07	3.82967e+07	2.77273e+07	4.36388e+07	3.39179e+07	3.89954e+07	3.7936e+07	3.74063e+07	3.32019e+07	3.46014e+07	6.01843e+07	5.08504e+07	5.03076e+07	4.21206e+07	4.83858e+07
Com_2470_neg	N-[4-cyano-1-(4-fluorophenyl)-1H-pyrazol-5-yl]cyclohexanecarboxamide	C17 H17 F N4 O	312.14	6.265	311.132					6.6297e+07	6.56971e+07	6.86664e+07	6.22158e+07	5.21784e+07	5.83894e+07	6.77754e+07	9.59292e+07	5.28802e+07	6.0933e+07	6.53492e+07	6.53758e+07	5.92567e+07	7.65543e+07	6.45791e+07	8.09342e+07	6.09664e+07	7.88685e+07	7.61235e+07	7.78965e+07	7.39226e+07
Com_2473_neg	Lactobionic acid	C12 H22 O12	358.111	1.423	357.103	Lipids and lipid-like molecules	Fatty Acyls	Fatty acyl glycosides	Fatty acyl glycosides of mono- and disaccharides	1.28141e+08	1.27821e+08	1.29419e+08	1.08259e+08	1.01153e+08	1.05985e+08	5.45152e+07	4.62537e+07	6.27824e+07	6.65597e+07	6.12856e+07	5.51522e+07	7.82533e+07	7.87504e+07	7.47438e+07	7.03534e+07	7.99685e+07	4.40772e+07	7.12124e+07	7.22974e+07	7.7556e+07
Com_2498_neg	PC O-18:4_2:0	C28 H50 N O7 P	589.339	8.974	588.331					304417	204083	222019	214049	202410	214246	144798	3.64725e+07	157471	156071	157246	155160	149547	152054	150405	143978	153913	157589	777696	726937	710190
Com_2561_neg	Glutamic acid	C5 H9 N O4	147.052	1.502	146.045	Organic acids and derivatives	Carboxylic acids and derivatives	Amino acids, peptides, and analogues	Glutamic acid and derivatives	2.63097e+07	5.38119e+07	6.61338e+07	4.6112e+07	4.52308e+07	3.99026e+07	5.78832e+07	5.24336e+07	5.28644e+07	5.13077e+07	5.37641e+07	5.17548e+07	3.21794e+07	3.21006e+07	3.54442e+07	3.04208e+07	3.36355e+07	3.11681e+07	3.59523e+07	3.1986e+07	4.47989e+07
Com_2601_neg	N-{4-Methyl-3-[(methylsulfonyl)amino]phenyl}-3-thiophenecarboxamide	C13 H14 N2 O3 S2	310.048	5.871	309.04	Benzenoids	Benzene and substituted derivatives	Anilides	Aromatic anilides	6.12295e+08	5.76697e+08	5.79208e+08	1.46927e+08	5.65273e+08	5.22889e+08	8.60922e+08	6.72209e+08	6.14417e+08	7.02884e+08	1.34858e+08	6.95302e+08	1.90458e+08	9.89531e+07	2.37435e+08	1.54056e+08	5.68487e+07	1.69347e+08	4.42778e+08	4.27282e+08	4.4221e+08
Com_2702_neg	Calcitriol	C27 H44 O3	416.329	9.474	415.322	Lipids and lipid-like molecules	Steroids and steroid derivatives	Vitamin D and derivatives	Vitamin D and derivatives	240039	259094	273500	292025	283330	254867	171132	3.36827e+07	179784	169231	166958	300738	183262	195203	792054	165293	188223	185760	2.06451e+06	2.14084e+06	2.12762e+06
Com_2719_neg	Saccharin	C7 H5 N O3 S	182.998	5.148	181.991	Organoheterocyclic compounds	Benzothiazoles	Not available	Benzothiazoles	5.69042e+07	7.01596e+07	7.03482e+07	7.7136e+07	7.24921e+07	5.28102e+07	2.03942e+06	3.83533e+06	1.77933e+06	1.44836e+07	1.4356e+07	1.32059e+07	5.90958e+06	6.14474e+06	4.39559e+06	6.24689e+06	4.97391e+06	6.48173e+06	1.43006e+07	1.41185e+07	1.44537e+07
Com_2740_neg	19(R)-Hydroxy-prostaglandin E2	C20 H32 O6	350.209	6.69	349.202	Lipids and lipid-like molecules	Fatty Acyls	Eicosanoids	Prostaglandins and related compounds	5.76308e+07	6.12096e+07	5.87242e+07	1.26089e+08	5.79589e+07	5.88836e+07	1.12805e+08	4.72031e+07	4.34725e+07	4.55434e+07	1.11835e+08	4.30489e+07	8.99926e+07	4.13124e+07	8.19491e+07	1.85989e+08	3.42031e+07	3.26834e+07	4.633e+07	4.70258e+07	4.87966e+07
Com_2812_neg	Levulinic acid	C5 H8 O3	116.046	3.949	115.039	Organic acids and derivatives	Keto acids and derivatives	Gamma-keto acids and derivatives	Gamma-keto acids and derivatives	7.78445e+07	7.87128e+07	8.19597e+07	1.03667e+08	8.60588e+07	5.686e+07	1.90532e+07	1.99013e+07	1.53874e+07	1.95579e+07	2.16087e+07	2.04942e+07	3.14339e+07	3.41214e+07	2.02249e+07	1.48655e+07	1.84639e+07	1.52301e+07	3.18392e+07	3.47917e+07	3.32595e+07
Com_2827_neg	LPC 18:1	C26 H52 N O7 P	567.354	9.612	566.347	Lipids and lipid-like molecules	Glycerophospholipids	Glycerophosphocholines	Phosphocholines	216859	218706	228114	215703	215592	228406	142807	3.47662e+07	167016	145787	143728	145048	154502	170392	152173	165262	169177	154319	1.20344e+06	953826	975830
Com_2860_neg	Parishin E	C19 H24 O13	460.124	5.356	497.073	Organic oxygen compounds	Organooxygen compounds	Carbohydrates and carbohydrate conjugates	Phenolic glycosides	9.92522e+06	7.17372e+06	8.00737e+06	6.34223e+06	5.79092e+06	7.45465e+06	7.3433e+07	6.54729e+07	6.89636e+07	7.09201e+07	6.53978e+07	7.61122e+07	6.8398e+07	6.90027e+07	7.16953e+07	7.26427e+07	5.86397e+07	6.75523e+07	3.79183e+07	5.74475e+07	5.96543e+07
Com_2879_neg	Prostaglandin K1	C20 H32 O5	352.225	6.797	351.218	Lipids and lipid-like molecules	Fatty Acyls	Eicosanoids	Prostaglandins and related compounds	5.34825e+07	4.40631e+07	5.63524e+07	5.87907e+07	5.38677e+07	5.45216e+07	4.85064e+07	4.8095e+07	4.32075e+07	4.39388e+07	4.66107e+07	4.46326e+07	3.98416e+07	3.80252e+07	3.51933e+07	3.53468e+07	3.21606e+07	3.57797e+07	4.2537e+07	4.45705e+07	2.78851e+07
Com_2882_neg	Bilirubin	C33 H36 N4 O6	584.268	5.845	583.26	Organoheterocyclic compounds	Tetrapyrroles and derivatives	Bilirubins	Bilirubins	3.596e+07	4.0239e+07	4.01569e+07	3.75951e+07	3.6221e+07	3.39191e+07	850550	829917	791694	790236	743689	769564	746534	804647	790488	756705	752577	753433	5.34214e+06	5.69095e+06	5.83409e+06
Com_2938_neg	2,2-Dimethylsuccinic acid	C6 H10 O4	146.057	2.824	145.05	Lipids and lipid-like molecules	Fatty Acyls	Fatty acids and conjugates	Methyl-branched fatty acids	1.08481e+07	1.05411e+07	1.08415e+07	1.08322e+07	1.0037e+07	9.74203e+06	6.34379e+07	6.311e+07	5.46581e+07	6.46689e+07	7.67613e+07	6.71973e+07	2.06489e+07	1.80133e+07	1.80548e+07	1.96138e+07	1.85821e+07	1.91499e+07	2.98607e+07	3.23465e+07	3.1196e+07
Com_3008_neg	Swertiamarin	C16 H22 O10	420.127	5.056	419.12	Organic oxygen compounds	Organooxygen compounds	Carbohydrates and carbohydrate conjugates	O-glycosyl compounds	1.18271e+07	1.22817e+07	1.1793e+07	1.14283e+07	1.12533e+07	1.06197e+07	3.48892e+06	4.17337e+06	3.41086e+06	3.59168e+06	503571	3.89274e+06	2.83064e+06	3.07882e+06	1.24895e+06	3.43258e+06	3.44468e+06	3.12511e+06	4.84954e+06	4.59164e+06	4.31382e+06
Com_3073_neg	Picrotoxinin	C15 H16 O6	292.094	5.307	291.087	Organoheterocyclic compounds	Furopyrans	Not available	Furopyrans	2.9644e+06	4.19823e+06	4.36184e+06	4.35255e+06	3.74375e+06	3.71063e+06	1.44858e+07	1.55104e+07	4.15018e+06	1.32943e+07	5.91711e+06	1.064e+07	1.86564e+07	2.7097e+07	2.20338e+07	1.55242e+07	3.55693e+07	2.26192e+07	1.44337e+07	1.5413e+07	1.44556e+07
Com_3094_neg	Lipoic acid	C8 H14 O2 S2	206.042	2.493	205.035	Organoheterocyclic compounds	Dithiolanes	Lipoic acids and derivatives	Lipoic acids and derivatives	4.33891e+07	4.77995e+07	4.12137e+07	4.04626e+07	3.92706e+07	4.29631e+07	6.30959e+07	6.9613e+07	7.16999e+07	6.40568e+07	6.90372e+07	6.02501e+07	6.41809e+07	6.17383e+07	7.17597e+07	6.99818e+07	5.1881e+07	6.01647e+07	5.99324e+07	6.20363e+07	5.93773e+07
Com_3101_neg	carbamazepine-d10	C15 H2 [2]H10 N2 O	245.992	5.793	244.985					1.35456e+07	9.05185e+07	1.01114e+08	8.92979e+07	9.501e+07	8.19693e+07	4.87235e+07	4.88442e+07	5.22139e+07	5.04897e+07	5.49906e+07	6.8433e+06	6.39314e+07	5.39663e+07	5.36523e+07	5.62442e+07	6.4517e+07	5.57429e+07	5.42985e+07	5.75495e+07	6.11319e+07
Com_3250_neg	Luteolin 7-glucuronide	C21 H18 O12	462.08	5.54	461.072					5.54484e+07	5.58037e+07	6.0126e+07	5.09794e+07	4.00072e+07	4.46658e+07	3.15133e+07	1.30978e+07	1.65914e+07	1.68796e+07	1.53452e+07	1.50407e+07	1.18134e+07	1.34327e+07	1.13194e+07	1.19297e+07	1.28146e+07	1.27184e+07	1.84923e+07	1.74496e+07	1.95889e+07
Com_3265_neg	2-Methoxyestrone	C19 H24 O3	300.17	7.264	299.163	Lipids and lipid-like molecules	Steroids and steroid derivatives	Estrane steroids	Estrogens and derivatives	3.18112e+06	3.80965e+06	3.95479e+06	4.95231e+06	5.95064e+06	3.88352e+06	4.11948e+06	4.44639e+06	4.00091e+06	4.00707e+06	3.75908e+06	4.50854e+06	6.11839e+06	5.48203e+06	5.22177e+06	4.66685e+06	5.38583e+06	5.12892e+06	4.76549e+06	4.89586e+06	4.97713e+06
Com_3316_neg	N-Feruloylserotonin	C20 H20 N2 O4	352.141	6.719	351.134	Organoheterocyclic compounds	Indoles and derivatives	Tryptamines and derivatives	N-acylserotonins	2.95958e+07	3.05946e+07	3.00267e+07	3.41066e+07	3.56187e+07	3.84707e+07	1.17792e+07	1.9902e+07	1.13744e+07	1.24032e+07	1.08635e+07	1.14294e+07	1.70084e+07	1.72719e+07	1.8766e+07	1.55362e+07	1.82275e+07	1.87787e+07	1.95399e+07	1.77799e+07	1.90542e+07
Com_3326_neg	N-(2,5-dichlorobenzyl)-5-ethyl-1H-indole-2-carboxamide	C18 H16 Cl2 N2 O	346.069	3.93	345.061					350057	249675	166480	150465	141917	304998	2.98147e+07	3.19987e+07	2.7088e+07	2.61265e+07	3.89927e+07	3.36718e+07	7.10783e+06	6.92125e+06	7.98543e+06	8.24683e+06	5.11453e+06	7.58156e+06	9.86256e+06	1.07962e+07	9.3714e+06
Com_3341_neg	4-Isopropylbenzoic acid	C10 H12 O2	164.084	5.613	163.076	Lipids and lipid-like molecules	Prenol lipids	Monoterpenoids	Aromatic monoterpenoids	776598	789112	657641	872283	1.08556e+06	944022	5.85102e+06	1.25801e+07	1.0608e+07	1.30184e+07	3.91839e+06	6.89849e+06	2.55694e+06	4.46557e+06	5.77717e+06	2.39178e+06	5.0859e+06	4.13963e+06	4.51989e+06	5.49675e+06	8.90902e+06
Com_3358_neg	D,L-3,4-Dihydroxymandelic acid	C8 H8 O5	184.036	4.101	183.029					2.59564e+07	1.90488e+07	1.8048e+07	2.29339e+07	1.61887e+07	1.78723e+07	4.78344e+07	5.79875e+07	5.5855e+07	4.44767e+07	5.52571e+07	5.64664e+07	4.08859e+07	4.35017e+07	4.69641e+07	4.42517e+07	3.03704e+07	3.8494e+07	3.0698e+07	4.77047e+07	4.05433e+07
Com_3487_neg	11,12-Epoxy-(5Z,8Z,11Z)-icosatrienoic acid	C20 H32 O3	320.235	7.413	319.228	Lipids and lipid-like molecules	Fatty Acyls	Eicosanoids	Hepoxilins	2.13905e+07	2.23089e+07	2.36442e+07	2.05327e+07	1.98593e+07	1.97058e+07	2.75332e+07	2.55798e+07	2.46953e+07	2.81342e+07	2.62872e+07	2.50827e+07	2.04251e+07	2.24678e+07	2.07827e+07	2.15722e+07	1.83997e+07	2.19523e+07	2.44755e+07	2.34299e+07	2.31322e+07
Com_3501_neg	11-deoxy Corticosterone	C21 H30 O3	376.225	7.126	375.218					1.90882e+07	2.79198e+07	2.20929e+07	1.94504e+07	2.39527e+07	2.04528e+07	3.50596e+07	3.38496e+07	2.55827e+07	2.96206e+07	2.79303e+07	3.12702e+07	3.31159e+07	3.66706e+07	3.73032e+07	3.41117e+07	3.36683e+07	3.73124e+07	2.69073e+07	2.85878e+07	2.86548e+07
Com_3576_neg	8Z,11Z,14Z-Eicosatrienoic acid	C20 H34 O2	306.256	10.36	305.248	Lipids and lipid-like molecules	Fatty Acyls	Fatty acids and conjugates	Long-chain fatty acids	261014	268825	333571	363776	432024	263441	320222	2.9021e+07	204904	180146	315891	257850	485091	396945	941031	188650	307579	267029	2.31048e+06	2.5205e+06	2.29193e+06
Com_3685_neg	Quercetin 3-O-sophoroside	C27 H30 O17	626.151	5.639	625.143	Phenylpropanoids and polyketides	Flavonoids	Flavonoid glycosides	Flavonoid-7-O-glycosides	1.98426e+06	2.31094e+06	1.71702e+06	2.28256e+06	3.00318e+06	2.8067e+06	1.36526e+06	1.86122e+07	1.29779e+06	1.28495e+06	1.29151e+06	1.27459e+06	1.53485e+06	1.60637e+06	1.53005e+06	1.34351e+06	1.47836e+06	1.36348e+06	1.57864e+06	1.54091e+06	1.48785e+06
Com_3688_neg	Acetaminophen glucuronide	C14 H17 N O8	327.095	4.991	326.088	Organic oxygen compounds	Organooxygen compounds	Carbohydrates and carbohydrate conjugates	Phenolic glycosides	1.83217e+07	1.95377e+07	2.06202e+07	1.94878e+07	1.97164e+07	1.84254e+07	4.27636e+06	3.63455e+06	3.88006e+06	3.8692e+06	3.66481e+06	3.43355e+06	2.72089e+07	2.63733e+07	2.91698e+07	2.78437e+07	2.55514e+07	2.89502e+07	1.55255e+07	1.57652e+07	1.43134e+07
Com_3689_neg	Carminic acid	C22 H20 O13	492.098	5.112	491.091	Benzenoids	Anthracenes	Anthracenecarboxylic acids and derivatives	Anthracenecarboxylic acids	2.09701e+06	2.265e+06	2.23974e+06	1.69185e+06	1.68419e+06	1.91317e+06	3.74299e+07	3.75937e+07	3.05599e+07	3.33697e+07	3.33585e+07	3.52626e+07	2.00738e+06	7.82277e+06	7.06204e+06	3.63771e+06	3.53947e+06	3.99517e+06	1.72594e+07	1.68987e+07	1.64308e+07
Com_3730_neg	Flavin mononucleotide (FMN)	C17 H21 N4 O9 P	456.106	5.33	455.098	Nucleosides, nucleotides, and analogues	Flavin nucleotides	Not available	Flavin nucleotides	1.18003e+07	1.03012e+07	1.22129e+06	921194	1.04403e+07	9.5391e+06	2.03707e+07	2.7221e+07	1.98683e+07	3.06673e+07	2.01431e+07	6.91661e+06	3.04526e+07	3.3309e+07	3.27697e+07	3.05352e+07	4.00517e+07	3.71656e+07	2.60879e+07	2.41179e+07	2.63223e+07
Com_3760_neg	3,4,5-trihydroxycyclohex-1-ene-1-carboxylic acid	C7 H10 O5	174.052	4.977	173.044					1.125e+08	1.11508e+08	1.23758e+08	1.17193e+08	1.06619e+08	1.05676e+08	4.58408e+07	4.77224e+07	5.15658e+07	5.8224e+07	5.70439e+07	5.86091e+07	2.26459e+07	7.07695e+07	7.1748e+07	7.11027e+07	6.80213e+07	6.66631e+07	7.20383e+07	7.54309e+07	6.26527e+07
Com_3770_neg	Prostaglandin D2	C20 H32 O5	352.225	6.939	351.218	Lipids and lipid-like molecules	Fatty Acyls	Eicosanoids	Prostaglandins and related compounds	4.08427e+07	4.40631e+07	4.77306e+07	5.16311e+07	4.44737e+07	5.23697e+07	2.89026e+07	2.87674e+07	2.30215e+07	2.84462e+07	3.04277e+07	2.54785e+07	2.69319e+07	2.68532e+07	2.73116e+07	2.4838e+07	2.2479e+07	2.60873e+07	3.12348e+07	3.29592e+07	2.78851e+07
Com_3802_neg	Oridonin	C20 H28 O6	364.189	6.989	363.181					1.73655e+07	1.95121e+07	1.85794e+07	1.66272e+07	1.74155e+07	1.61219e+07	2.38651e+07	2.10344e+07	2.0997e+07	2.24748e+07	2.34966e+07	2.09208e+07	1.13204e+07	1.30072e+07	1.25938e+07	1.23736e+07	8.96448e+06	1.16686e+07	1.7165e+07	1.66102e+07	1.59415e+07
Com_3808_neg	Secoisolariciresinol diglucoside	C32 H46 O16	686.279	5.514	685.272	Lignans, neolignans and related compounds	Lignan glycosides	Not available	Lignan glycosides	1.5999e+07	1.60928e+07	1.80191e+07	1.7014e+07	1.70257e+07	1.53305e+07	7.40744e+06	7.61475e+06	9.39862e+06	8.0919e+06	9.50612e+06	7.27284e+06	1.32052e+07	1.48503e+07	1.42339e+07	1.50032e+07	1.59235e+07	1.58353e+07	1.15429e+07	1.17095e+07	1.31112e+07
Com_3811_neg	Raffinose	C18 H32 O16	504.163	5.505	549.161	Organic oxygen compounds	Organooxygen compounds	Carbohydrates and carbohydrate conjugates	Oligosaccharides	2.17376e+07	2.51948e+07	2.14067e+07	2.31669e+07	2.1888e+07	2.21326e+07	2.21255e+07	2.52e+07	1.59859e+07	1.43877e+07	1.45731e+07	2.54041e+07	3.00958e+07	4.18015e+07	2.79389e+07	3.08432e+07	2.37996e+07	2.93818e+07	2.73568e+07	2.11323e+07	2.78819e+07
Com_3872_neg	2'-O-Methylguanosine	C11 H15 N5 O5	251.101	1.923	296.099	Nucleosides, nucleotides, and analogues	Purine nucleosides	Not available	Purine nucleosides	4.59595e+06	4.95877e+06	4.68461e+06	4.76743e+06	3.69822e+06	4.19276e+06	2.74684e+07	2.33838e+07	2.67786e+07	2.76387e+07	2.78481e+07	2.91585e+07	3.41805e+07	3.59565e+07	3.70884e+07	3.55337e+07	3.30257e+07	3.68961e+07	2.55291e+07	2.46717e+07	2.74095e+07
Com_3881_neg	Vanillyl alcohol	C8 H10 O3	154.06	5.105	153.053	Benzenoids	Phenols	Methoxyphenols	Methoxyphenols	365722	444096	400557	375074	358257	363474	1.42253e+07	2.20142e+07	2.54023e+07	6.75411e+06	2.73903e+07	1.86801e+07	2.5251e+07	3.16131e+06	8.11281e+06	1.54624e+07	1.30025e+07	5.63894e+06	1.24988e+07	8.82369e+06	1.19784e+07
Com_3976_neg	α-D-Glucose-1,6-bisphosphate	C6 H14 O12 P2	339.996	1.193	338.988	Organic oxygen compounds	Organooxygen compounds	Carbohydrates and carbohydrate conjugates	Hexose phosphates	1.23635e+06	334405	357783	337941	327629	510997	1.34795e+07	9.43112e+06	1.21525e+07	1.23329e+07	1.5736e+07	1.50006e+07	3.35325e+06	2.83695e+06	2.67859e+06	3.39322e+06	2.55203e+06	2.67163e+06	6.24818e+06	6.65587e+06	7.02049e+06
Com_4025_neg	3-O-p-coumaroyl quinic acid O-hexoside	C22 H28 O13	500.152	5.43	499.145					6.01705e+06	1.12301e+07	1.28146e+07	9.14084e+06	1.25497e+07	1.6053e+07	1.96792e+07	1.95249e+07	3.0218e+07	1.93832e+07	1.68388e+07	2.07659e+07	1.11249e+07	1.51308e+07	1.51763e+07	1.11783e+07	2.17512e+07	1.24135e+07	1.50264e+07	1.50398e+07	2.5293e+07
Com_4035_neg	12-Hydroxydodecanoic acid	C12 H24 O3	216.172	6.609	215.165	Organic acids and derivatives	Hydroxy acids and derivatives	Medium-chain hydroxy acids and derivatives	Medium-chain hydroxy acids and derivatives	4.2059e+07	3.45435e+07	3.65913e+07	3.68758e+07	4.35563e+07	3.18081e+07	4.18931e+07	3.21944e+07	3.77232e+07	3.64368e+07	3.68851e+07	3.20674e+07	4.09756e+07	3.83795e+07	2.73819e+07	3.70453e+07	3.64285e+07	3.37147e+07	4.0057e+07	3.62418e+07	2.80711e+07
Com_4118_neg	4-Hydroxymandelic acid	C8 H8 O4	168.041	9.62	167.034	Benzenoids	Phenols	1-hydroxy-2-unsubstituted benzenoids	1-hydroxy-2-unsubstituted benzenoids	1.85556e+07	1.18519e+07	1.07355e+07	8.2546e+06	8.36172e+06	1.33183e+07	4.47348e+07	4.08913e+07	5.13119e+07	4.8031e+07	9.68549e+07	5.17966e+07	3.63324e+07	3.84267e+07	4.59294e+07	3.11636e+07	3.24845e+07	4.32265e+07	3.56345e+07	4.16443e+07	3.57381e+07
Com_4156_neg	[1,1'-biphenyl]-2,2'-dicarboxylic acid	C14 H10 O4	242.058	5.887	241.05					9.1309e+06	8.4557e+06	7.5021e+06	7.47861e+06	6.10934e+06	6.68169e+06	1.22776e+07	9.25593e+06	1.38773e+07	1.11752e+07	1.36662e+07	1.29666e+07	2.26757e+07	2.46561e+07	2.19898e+07	2.04823e+07	2.20077e+07	1.83527e+07	1.18408e+07	1.6239e+07	1.57671e+07
Com_4163_neg	Agnuside	C22 H26 O11	466.152	6.633	465.145	Lipids and lipid-like molecules	Prenol lipids	Terpene glycosides	Iridoid O-glycosides	4.94123e+07	7.12181e+07	7.5759e+07	5.22629e+07	3.26678e+07	5.02145e+07	3.01335e+07	2.49277e+07	4.30856e+07	2.02764e+07	4.23985e+07	1.86318e+07	2.32685e+07	2.69182e+07	2.69704e+07	3.94985e+07	2.34337e+07	3.93604e+07	3.80611e+07	4.07252e+07	3.17072e+07
Com_4165_neg	Atractylenolide III	C15 H20 O3	248.141	6.585	247.134					5.35003e+07	4.19058e+07	6.19116e+07	4.72984e+07	5.6595e+07	6.11282e+07	3.08549e+07	1.97813e+07	2.9415e+07	2.79686e+07	2.36583e+07	2.76202e+07	2.05049e+07	3.1804e+07	3.18157e+07	1.45082e+07	2.99345e+07	2.29483e+07	3.67262e+07	2.35399e+07	3.57316e+07
Com_4270_neg	MAM2201 N-pentanoic acid metabolite	C25 H23 N O3	385.174	6.803	384.166	Organoheterocyclic compounds	Indoles and derivatives	Naphthoylindoles	Naphthoylindoles	2.80342e+07	2.51854e+07	2.66858e+07	2.52971e+07	2.11053e+07	3.02802e+07	8.69307e+06	8.56352e+06	1.02073e+07	8.52401e+06	8.5573e+06	8.60955e+06	1.01203e+07	1.09993e+07	1.00288e+07	1.01556e+07	1.46972e+07	1.08311e+07	1.31705e+07	1.44402e+07	1.27846e+07
Com_4302_neg	LPC 22:6	C30 H50 N O7 P	613.339	8.915	612.331	Lipids and lipid-like molecules	Glycerophospholipids	Glycerophosphocholines	Phosphocholines	220870	213982	221198	221528	212359	217489	155722	2.1112e+07	160466	162064	162620	158742	154467	157717	153374	145593	163064	154084	345908	281095	362495
Com_4347_neg	Equol	C15 H14 O3	242.094	7.084	241.087	Phenylpropanoids and polyketides	Isoflavonoids	Isoflavans	Isoflavanols	3.72427e+07	2.87017e+07	1.92336e+07	1.95236e+07	1.7907e+07	2.38118e+07	2.94567e+07	2.88829e+07	2.09768e+07	3.10317e+07	2.83638e+07	2.61375e+07	2.54175e+07	2.51474e+07	2.21792e+07	2.58914e+07	1.80083e+07	2.6484e+07	1.76735e+07	2.3076e+07	2.29195e+07
Com_4361_neg	Citronellyl acetate	C12 H22 O2	198.162	6.601	197.154	Lipids and lipid-like molecules	Fatty Acyls	Fatty alcohol esters	Fatty alcohol esters	8.36719e+06	2.09109e+07	1.24261e+07	1.24616e+07	1.41886e+07	1.27023e+07	1.52418e+07	9.81227e+06	6.40539e+06	9.89679e+06	9.17402e+06	8.89128e+06	5.97304e+06	9.127e+06	9.80541e+06	8.65084e+06	8.8113e+06	9.92538e+06	9.93093e+06	1.51685e+07	1.04832e+07
Com_4373_neg	Protoporphyrin IX	C34 H34 N4 O4	562.264	6.107	561.257					1.21236e+07	1.4951e+07	7.74305e+06	1.48775e+07	1.08183e+07	2.09588e+07	1.57923e+07	3.37686e+07	2.10378e+07	2.17634e+07	2.56117e+07	1.35909e+07	2.41101e+07	2.48289e+07	2.29632e+07	1.95558e+07	2.57531e+07	1.90092e+07	2.96864e+07	2.45664e+07	2.80844e+07
Com_4380_neg	Asperulosid	C18 H22 O11	414.116	5.633	413.109	Organic oxygen compounds	Organooxygen compounds	Carbohydrates and carbohydrate conjugates	O-glycosyl compounds	9.79326e+06	3.77357e+07	9.78058e+06	8.96899e+06	8.1923e+06	9.40509e+06	1.90892e+07	2.20488e+07	1.46853e+07	1.65367e+07	1.83849e+07	1.68635e+07	1.45695e+07	1.5968e+07	1.74061e+07	1.5693e+07	1.32956e+07	1.66881e+07	1.63614e+07	1.47305e+07	1.68056e+07
Com_4594_neg	methyl 2-[(4-chlorophenyl)sulfonyl]-3-(2,4-dichlorophenyl)propanoate	C16 H13 Cl3 O4 S	405.958	1.357	404.951					1.65623e+06	1.63658e+06	1.62804e+06	1.03336e+06	1.01289e+06	1.45525e+06	1.12034e+07	4.38351e+06	8.63542e+06	1.06661e+07	1.19235e+07	1.06757e+07	1.04308e+07	1.14136e+07	9.75789e+06	1.15565e+07	6.08858e+06	7.60851e+06	1.02914e+07	1.22983e+07	1.16092e+07
Com_4642_neg	Sibiricose A5	C22 H30 O14	518.163	5.436	499.145	Phenylpropanoids and polyketides	Cinnamic acids and derivatives	Hydroxycinnamic acids and derivatives	Coumaric acids and derivatives	6.01705e+06	1.94409e+07	1.75443e+07	7.00965e+06	1.25497e+07	1.6053e+07	1.96792e+07	1.95249e+07	3.0218e+07	1.93832e+07	1.68388e+07	2.71688e+07	1.11249e+07	2.12529e+07	2.0669e+07	1.11783e+07	2.17512e+07	2.06206e+07	2.0099e+07	2.04273e+07	2.5293e+07
Com_4647_neg	PE 16:1_18:1	C39 H74 N O8 P	715.516	11.726	714.509					1.53367e+07	1.87164e+07	3.64754e+06	3.22103e+06	2.26718e+06	1.5058e+07	9.63101e+06	1.44827e+06	8.02048e+06	2.34812e+06	4.47224e+07	1.24185e+07	2.33393e+06	1.18891e+07	1.54843e+07	1.28676e+07	1.54188e+07	1.21507e+07	1.06549e+07	1.01832e+07	1.22567e+07
Com_4682_neg	Dicoumarol	C19 H12 O6	336.063	5.852	381.061	Phenylpropanoids and polyketides	Coumarins and derivatives	Hydroxycoumarins	4-hydroxycoumarins	1.01862e+07	5.55161e+06	5.29671e+06	6.02408e+06	6.14693e+06	6.15132e+06	6.35665e+07	6.98093e+07	7.29296e+07	5.61878e+07	6.48566e+07	5.47357e+07	1.21717e+07	1.58662e+07	1.44461e+07	1.481e+07	1.24984e+07	1.33781e+07	3.08086e+07	3.00695e+07	3.01139e+07
Com_4700_neg	Uridine monophosphate (UMP)	C9 H13 N2 O9 P	324.033	1.46	693.062	Nucleosides, nucleotides, and analogues	Pyrimidine nucleotides	Pyrimidine ribonucleotides	Pyrimidine ribonucleoside monophosphates	995097	2.80594e+06	1.00303e+06	960363	958165	956454	2.91719e+07	2.3241e+07	4.57004e+07	2.91202e+07	2.90244e+07	3.25301e+07	2.11301e+07	1.7278e+07	2.03282e+07	2.08477e+07	3.55192e+07	1.44044e+07	1.79312e+07	1.95619e+07	1.99377e+07
Com_4704_neg	Flavokawain B	C17 H16 O4	284.104	5.509	283.097	Phenylpropanoids and polyketides	Linear 1,3-diarylpropanoids	Chalcones and dihydrochalcones	2'-Hydroxychalcones	6.36435e+06	3.25707e+06	3.32155e+06	3.31498e+06	3.37445e+06	3.27442e+06	2.5838e+07	2.82124e+07	3.83417e+07	2.48798e+07	3.33675e+07	2.89307e+07	3.19761e+07	1.87569e+07	2.41567e+07	3.54989e+07	2.67913e+07	3.32755e+07	2.46072e+07	2.32665e+07	1.98796e+07
Com_4785_neg	Pelargonidin chloride	C15 H11 Cl O5	306.03	5.819	305.022	Phenylpropanoids and polyketides	Flavonoids	Hydroxyflavonoids	7-hydroxyflavonoids	1.45019e+08	1.49546e+08	1.47393e+08	1.46578e+08	1.36523e+08	1.41139e+08	7.25149e+07	7.10138e+07	8.12856e+07	7.29324e+07	6.96622e+07	7.46329e+07	8.08021e+07	8.67041e+07	8.11943e+07	7.90563e+07	1.00388e+08	8.09037e+07	8.87958e+07	8.82478e+07	8.96763e+07
Com_4812_neg	Lysopc 17:0	C25 H52 N O7 P	509.348	10.279	508.341	Lipids and lipid-like molecules	Glycerophospholipids	Glycerophosphocholines	1-acyl-sn-glycero-3-phosphocholines	289414	303090	301249	281291	286938	295465	196747	2.12348e+07	206584	191411	189784	195309	201157	203212	205599	196012	220696	198718	655765	529409	606347
Com_4947_neg	MGDG O-16:4_12:0	C37 H64 O9	712.485	8.584	711.478					2.11234e+07	2.46131e+07	2.35388e+07	2.76276e+07	2.13375e+07	2.30198e+07	2.019e+07	1.2827e+07	9.60392e+06	1.0968e+07	1.37844e+06	2.54566e+07	1.81389e+07	1.67256e+07	2.24507e+07	1.48132e+07	2.00203e+07	1.86709e+07	2.35062e+07	1.78868e+07	1.84558e+07
Com_4984_neg	Tenuifoliside A	C31 H38 O17	682.211	5.352	681.204	Phenylpropanoids and polyketides	Cinnamic acids and derivatives	Hydroxycinnamic acids and derivatives	Coumaric acids and derivatives	814000	815901	847648	788097	728381	786533	5.41142e+06	8.46477e+06	1.30487e+07	9.32633e+06	8.36771e+06	6.76055e+06	3.01328e+06	2.43446e+06	2.84748e+06	5.2124e+06	2.07072e+06	1.90868e+06	3.88651e+06	4.20274e+06	4.80286e+06
Com_5006_neg	Decanoic acid	C10 H20 O2	172.145	7.68	171.138	Lipids and lipid-like molecules	Fatty Acyls	Fatty acids and conjugates	Medium-chain fatty acids	1.39183e+07	2.19287e+07	1.72103e+07	2.83843e+07	2.27902e+07	1.56755e+07	1.69635e+06	2.26595e+06	963953	1.33769e+06	1.53496e+06	1.63184e+06	3.58563e+06	3.07473e+06	2.12157e+06	1.90708e+06	2.52841e+06	2.71132e+06	5.28199e+06	5.53686e+06	5.52905e+06
Com_5093_neg	mephedrone-d3	C11 H12 [2]H3 N O	179.955	1.165	178.948					323520	314843	344859	325407	318532	348520	1.44721e+07	1.33919e+07	1.29072e+07	1.40986e+07	1.4975e+07	1.42477e+07	2.00711e+07	1.57594e+07	1.43901e+07	1.63561e+07	2.01875e+07	1.67189e+07	1.46053e+07	1.39063e+07	1.38041e+07
Com_5109_neg	4-Hydroxybenzoic acid	C7 H6 O3	138.031	7.057	137.023	Benzenoids	Benzene and substituted derivatives	Benzoic acids and derivatives	Hydroxybenzoic acid derivatives	2.08732e+08	1.74116e+08	1.43851e+08	1.27763e+08	1.27857e+08	1.64722e+08	3.8321e+08	3.36503e+08	4.1955e+08	3.98729e+08	4.35484e+08	3.63482e+08	4.73886e+08	5.1532e+08	5.52741e+08	6.06592e+08	5.40046e+08	5.91816e+08	4.11568e+08	4.31105e+08	4.13768e+08
Com_5160_neg	Citraconic acid	C5 H6 O4	130.025	3.767	129.018	Lipids and lipid-like molecules	Fatty Acyls	Fatty acids and conjugates	Methyl-branched fatty acids	4.87096e+07	6.17631e+07	5.21242e+07	5.39668e+07	5.17416e+07	6.15233e+07	2.61785e+07	2.52256e+07	2.82668e+07	2.63686e+07	2.75193e+07	2.55761e+07	3.1077e+07	3.32589e+07	3.26088e+07	3.32837e+07	2.92846e+07	3.15858e+07	3.45956e+07	3.63353e+07	3.6323e+07
Com_5175_neg	Tricin 4'-O-(beta-guaiacylglyceryl) ether 5-O-hexoside	C33 H36 O16	688.2	5.417	687.193					6.13247e+06	9.27216e+06	8.90839e+06	5.17471e+06	6.02494e+06	5.945e+06	2.5063e+07	1.92598e+07	2.18396e+07	1.11438e+07	2.28507e+07	2.29949e+07	3.91318e+06	4.33052e+06	4.38267e+06	4.10055e+06	2.44148e+06	1.78103e+06	1.43979e+07	1.44097e+07	1.38326e+07
Com_5197_neg	13,14-dihydro-15-keto-tetranor Prostaglandin D2	C16 H26 O5	280.167	6.933	279.16	Organic oxygen compounds	Organooxygen compounds	Alcohols and polyols	Cyclopentanols	3.18821e+07	3.49441e+07	3.3967e+07	3.3888e+07	3.17492e+07	3.32017e+07	9.81753e+06	9.41694e+06	8.85564e+06	1.0378e+07	9.20279e+06	9.45699e+06	1.05019e+07	1.26619e+07	9.98532e+06	1.05025e+07	9.6282e+06	1.0977e+07	1.44055e+07	1.54734e+07	1.57355e+07
Com_5228_neg	Tulipanin	C27 H31 O16	611.162	5.662	610.155	Phenylpropanoids and polyketides	Flavonoids	Flavonoid glycosides	Anthocyanidin-3-O-glycosides	2.17546e+06	6.3585e+06	8.22175e+06	3.3239e+06	3.1565e+06	2.94998e+06	1.43496e+06	1.43033e+06	3.36836e+06	1.35079e+06	1.02935e+07	3.09892e+06	2.88159e+06	1.91182e+06	1.62447e+06	3.22458e+06	1.85028e+06	4.60594e+06	1.65923e+06	2.22198e+06	1.70484e+06
Com_5269_neg	Maltotriitol	C18 H34 O16	506.187	9.805	505.18	Organic oxygen compounds	Organooxygen compounds	Carbohydrates and carbohydrate conjugates	Oligosaccharides	2.86071e+07	3.20307e+07	3.0388e+07	3.34955e+07	3.34122e+07	2.77486e+07	1.05171e+07	9.43754e+06	8.71338e+06	8.76956e+06	9.12709e+06	8.91231e+06	1.47894e+07	1.38238e+07	1.14025e+07	1.18967e+07	1.90153e+07	1.61381e+07	1.71221e+07	1.6091e+07	1.66774e+07
Com_5292_neg	Prostaglandin D1	C20 H34 O5	336.23	6.249	335.223	Lipids and lipid-like molecules	Fatty Acyls	Eicosanoids	Prostaglandins and related compounds	2.69778e+07	2.82383e+07	2.52495e+07	2.55991e+07	2.57671e+07	2.412e+07	2.04739e+07	1.86187e+07	2.22163e+07	1.92302e+07	2.01493e+07	2.04615e+07	2.04006e+07	2.3018e+07	2.23342e+07	2.10067e+07	2.20728e+07	2.02241e+07	2.05515e+07	1.86249e+07	2.27551e+07
Com_5295_neg	Adrenic acid	C22 H36 O2	332.271	10.646	331.264	Lipids and lipid-like molecules	Fatty Acyls	Fatty acids and conjugates	Very long-chain fatty acids	198953	205233	209897	200032	198377	207995	131871	1.29405e+07	143052	128437	136719	133328	140569	141892	147216	142219	153314	142246	555105	584528	605389
Com_5322_neg	FAHFA 18:1/20:3	C38 H66 O4	586.494	10.629	585.487					178014	179655	389430	321173	165909	174413	261582	1.03641e+07	314917	109125	511296	117119	384510	695667	220189	252556	134207	174955	657537	766666	786276
Com_5389_neg	5-(2,4-dichlorobenzyl)-2-mercapto-4,6-dimethylnicotinonitrile	C15 H12 Cl2 N2 S	322.011	6.714	321.004					3.02892e+07	2.65164e+07	2.3949e+07	1.9866e+07	1.65073e+07	2.86168e+07	1.61463e+08	1.90331e+08	9.18071e+07	1.00932e+08	1.79535e+08	2.17021e+08	2.18722e+07	1.39496e+07	4.40584e+07	2.20261e+07	7.14769e+06	1.62618e+07	5.48532e+07	6.09044e+07	4.89858e+07
Com_5400_neg	FAHFA 18:0/20:2	C38 H70 O4	590.525	11.28	589.518					5.04618e+06	5.77503e+06	8.96028e+06	1.41279e+07	6.26087e+06	4.72706e+06	3.65573e+06	1.34325e+07	5.53446e+06	1.77228e+06	2.92757e+06	2.05514e+06	3.34876e+06	4.47096e+06	1.62131e+06	3.97511e+06	1.17774e+06	1.93757e+06	3.33932e+06	3.66976e+06	4.02419e+06
Com_5409_neg	Reserpine	C33 H40 N2 O9	608.277	7.419	607.27	Alkaloids and derivatives	Yohimbine alkaloids	Not available	Yohimbine alkaloids	5.07083e+06	3.51372e+06	2.06865e+06	2.19774e+06	2.66248e+06	3.9681e+06	3.81542e+07	3.10429e+07	3.57933e+07	3.56597e+07	3.56393e+07	4.2161e+07	1.60615e+07	1.39697e+07	1.79755e+07	1.65825e+07	1.22504e+07	1.67853e+07	2.09337e+07	2.04052e+07	1.60597e+07
Com_5453_neg	Selgin C-hexoside	C22 H22 O12	478.11	5.668	477.103					1.8594e+07	9.60995e+06	1.1167e+07	1.90218e+07	1.11092e+07	1.46299e+07	2.22606e+07	1.57396e+07	2.14472e+07	3.96723e+07	2.64611e+07	3.2646e+07	6.41205e+06	7.07244e+06	5.99038e+06	7.08798e+06	6.20812e+06	6.3541e+06	1.48643e+07	1.5085e+07	1.30648e+07
Com_5460_neg	Pectolinarin	C29 H34 O15	622.188	5.584	621.182	Phenylpropanoids and polyketides	Flavonoids	Flavonoid glycosides	Flavonoid-7-O-glycosides	8.40049e+06	7.93098e+06	6.06671e+06	5.21334e+06	5.24512e+06	5.91253e+06	1.26313e+06	1.99575e+06	3.07042e+06	1.8814e+06	3.59824e+06	1.30677e+06	3.06553e+06	3.62306e+06	2.40467e+06	2.91367e+06	1.83858e+06	2.72534e+06	2.26272e+06	3.38815e+06	3.21047e+06
Com_5476_neg	1-(4-methylphenyl)-3-(2-pyridylthio)pyrrolidine-2,5-dione	C16 H14 N2 O2 S	299.077	3.409	298.069					2.82567e+07	2.98508e+07	2.96883e+07	2.86702e+07	2.73848e+07	2.56553e+07	3.79529e+07	3.6084e+07	3.52037e+07	3.77682e+07	3.90488e+07	3.72086e+07	2.59741e+07	2.70104e+07	2.7745e+07	2.68373e+07	2.24559e+07	2.84832e+07	2.84777e+07	2.95548e+07	3.05466e+07
Com_5690_neg	PC 18:0_20:4	C46 H84 N O8 P	855.6	10.671	854.593					2.99557e+06	832254	923959	7.1058e+06	804453	7.08673e+06	2.9765e+06	1.61147e+06	2.23256e+06	615363	556818	562495	675389	671229	3.67932e+07	741465	625290	576831	717367	621773	611695
Com_5845_neg	Cichoric acid	C22 H18 O12	474.08	5.546	473.072					1.59901e+07	9.82968e+06	8.3452e+06	1.04862e+07	3.90326e+06	1.24197e+07	3.54732e+07	2.29672e+07	1.96945e+07	3.43037e+07	4.8007e+07	2.87119e+07	2.51427e+07	2.39146e+07	1.20393e+07	2.0501e+07	1.53514e+07	2.31738e+07	2.15809e+07	3.09671e+07	3.46767e+07
Com_5913_neg	Tetrahydroxyxanthone	C13 H8 O6	260.032	5.129	259.024					1.37412e+07	1.45081e+07	1.15526e+07	1.42027e+07	1.21209e+07	2.28221e+07	1.96494e+07	1.44962e+07	1.93272e+07	1.8953e+07	1.94927e+07	1.8285e+07	6.32166e+06	6.64951e+06	5.33328e+06	6.80281e+06	2.23802e+06	4.84416e+06	1.16448e+07	1.44871e+07	1.56936e+07
Com_6011_neg	N'1-[1-(2-hydroxyphenyl)ethylidene]-3-methoxybenzene-1-carbohydrazide	C16 H16 N2 O3	284.117	6.968	283.11					1.8859e+07	2.0107e+07	2.58365e+07	3.15966e+07	2.87903e+07	3.77211e+07	1.90889e+07	1.64296e+07	1.12453e+07	1.55368e+07	1.65212e+07	1.25986e+07	1.0149e+07	1.05753e+07	1.64779e+07	1.56743e+07	1.4066e+07	1.41797e+07	8.41772e+06	8.59393e+06	9.11838e+06
Com_6199_neg	iP9G	C16 H23 N5 O5	365.168	5.6	364.161					1.33646e+07	1.4685e+07	1.45827e+07	1.36139e+07	1.07895e+07	1.3678e+07	1.98123e+07	1.82551e+07	1.76166e+07	1.93211e+07	2.12193e+07	1.84223e+07	1.43882e+07	1.38218e+07	1.31845e+07	1.40877e+07	1.07481e+07	1.29861e+07	1.59962e+07	1.58221e+07	1.55787e+07
Com_6230_neg	Thromboxane B3	C20 H32 O6	368.22	6.983	413.218	Lipids and lipid-like molecules	Fatty Acyls	Eicosanoids	Thromboxanes	2.49871e+07	2.24595e+07	2.57378e+07	2.3228e+07	1.80543e+07	5.29944e+07	1.10845e+07	1.34482e+07	1.14271e+07	1.29212e+07	1.2005e+07	1.09228e+07	2.2757e+07	2.54677e+07	2.31366e+07	2.36585e+07	2.10426e+07	2.20825e+07	1.87049e+07	1.95761e+07	1.85595e+07
Com_6305_neg	8-Iso-15-keto-prostaglandin-F2β	C20 H32 O5	334.214	6.163	333.207	Lipids and lipid-like molecules	Fatty Acyls	Eicosanoids	Prostaglandins and related compounds	2.03867e+07	2.46404e+07	2.56617e+07	2.34175e+07	1.929e+07	2.25136e+07	1.56775e+07	1.37466e+07	1.55577e+07	1.56985e+07	1.66961e+07	1.25813e+07	1.4613e+07	1.65694e+07	1.63021e+07	1.39835e+07	1.49586e+07	1.56792e+07	1.6344e+07	1.73587e+07	1.70389e+07
Com_6324_neg	Desoxycortone	C21 H30 O3	376.225	7.03	375.218	Lipids and lipid-like molecules	Steroids and steroid derivatives	Hydroxysteroids	21-hydroxysteroids	2.18303e+07	2.11294e+07	2.46474e+07	2.21672e+07	1.94979e+07	1.88783e+07	8.81573e+06	8.78933e+06	5.92959e+06	6.949e+06	6.73134e+06	8.02328e+06	7.39328e+06	7.38615e+06	7.30139e+06	4.79491e+06	6.66772e+06	7.58007e+06	9.34541e+06	8.56071e+06	7.90395e+06
Com_6356_neg	Ganoderic acid H	C32 H44 O9	572.299	6.551	571.292	Lipids and lipid-like molecules	Prenol lipids	Triterpenoids	Triterpenoids	9.92856e+06	1.1065e+07	1.19727e+07	1.00853e+07	1.09933e+07	4.20125e+06	1.14543e+07	1.14965e+07	1.07954e+07	1.24395e+07	1.15109e+07	1.12733e+07	9.70599e+06	1.05645e+07	8.93431e+06	1.00123e+07	9.6932e+06	9.72289e+06	1.1073e+07	9.94312e+06	9.95123e+06
Com_6426_neg	N1-(3-amino-4-chlorophenyl)-2-[2,4-di(tert-pentyl)phenoxy]acetamide	C24 H33 Cl N2 O2	208.11	6.121	207.102					1.47091e+07	9.52076e+06	1.49519e+07	1.3545e+07	1.19478e+07	1.46753e+07	9.64015e+06	8.59005e+06	7.17286e+06	7.46638e+06	7.49861e+06	8.24933e+06	1.00192e+07	1.10166e+07	1.00916e+07	9.69142e+06	8.56835e+06	9.81283e+06	1.16121e+07	7.89367e+06	1.07886e+07
Com_6462_neg	3-(1H-benzo[d]imidazol-2-yl)-6-ethyl-7-hydroxy-4H-chromen-4-one	C18 H14 N2 O3	306.095	5.107	305.088					3.33563e+07	3.21724e+07	3.28596e+07	2.03614e+06	3.21679e+07	2.73496e+07	5.63725e+06	5.31091e+06	5.91732e+06	5.85824e+06	6.01355e+06	6.18941e+06	1.24904e+07	1.16584e+07	1.13548e+07	1.01209e+07	1.0236e+07	1.17437e+07	1.34316e+07	1.25647e+07	1.18356e+07
Com_6625_neg	5-[(Benzoyloxy)methyl]-4,5,6-trihydroxy-2-cyclohexen-1-yl benzoate	C21 H20 O7	430.131	1.482	429.124	Benzenoids	Benzene and substituted derivatives	Benzoic acids and derivatives	Benzoic acid esters	1.97822e+07	2.01386e+07	1.87625e+07	1.67605e+07	1.63628e+07	1.57052e+07	8.88262e+06	7.25094e+06	8.38191e+06	7.64011e+06	8.0244e+06	8.36708e+06	1.08645e+07	9.95601e+06	1.0479e+07	1.11489e+07	9.78812e+06	1.08002e+07	9.86883e+06	1.04526e+07	1.07613e+07
Com_6643_neg	LPG 16:1	C22 H43 O9 P	482.265	8.833	481.257	Lipids and lipid-like molecules	Glycerophospholipids	Glycerophosphoglycerols	Phosphatidylglycerols	2.12098e+06	7.48726e+06	4.30122e+06	7.57577e+06	6.62891e+06	4.68935e+06	1.04477e+07	3.00441e+07	1.03044e+07	6.41657e+06	1.445e+07	1.32569e+07	788943	2.19098e+06	1.01676e+06	239243	1.31048e+06	256164	3.01863e+06	2.48975e+06	2.62627e+06
Com_6668_neg	Lycoperodine 1	C12 H12 N2 O2	216.089	5.437	215.082					7.71832e+06	8.33309e+06	8.06157e+06	6.83503e+06	7.18985e+06	6.68884e+06	5.4211e+06	4.51492e+06	3.8958e+06	4.17333e+06	2.51417e+06	3.90429e+06	1.72808e+07	1.06383e+07	1.57605e+07	1.46205e+07	9.56395e+06	9.27498e+06	5.42694e+06	8.73649e+06	6.60602e+06
Com_6679_neg	LysoPC 15:0	C23 H48 N O7 P	481.317	9.396	480.31	Lipids and lipid-like molecules	Glycerophospholipids	Glycerophosphocholines	Phosphocholines	558127	253211	371214	382566	237621	243856	162797	1.35391e+07	215003	174390	168352	285916	181253	188373	381715	194214	184620	179483	495032	427695	454297
Com_6695_neg	Salvianolic acid B	C36 H30 O16	718.153	5.47	717.145	Phenylpropanoids and polyketides	2-arylbenzofuran flavonoids	Not available	2-arylbenzofuran flavonoids	1.60731e+06	1.6613e+06	1.80859e+06	1.68464e+06	1.56348e+06	1.65645e+06	2.20828e+06	4.25862e+06	9.8452e+06	3.42917e+06	1.00917e+07	5.28445e+06	1.39056e+06	1.64168e+06	2.18919e+06	1.92308e+06	1.40233e+06	1.37549e+06	1.47165e+06	1.50839e+06	1.42309e+06
Com_6839_neg	Sec-O-Glucosylhamaudol	C21 H26 O10	438.15	6.076	437.143	Organoheterocyclic compounds	Benzopyrans	1-benzopyrans	Pyranochromenes	2.3198e+07	2.10597e+07	2.65374e+07	1.9152e+07	1.85754e+07	2.39472e+07	859520	815152	1.34963e+06	1.86932e+06	856386	905326	1.84361e+06	897788	1.26106e+06	1.4889e+06	1.61286e+06	1.59239e+06	5.05871e+06	4.99825e+06	4.66301e+06
Com_6928_neg	C-hexosyl-luteolin O-p-coumaroylhexoside	C36 H36 O18	756.191	5.484	755.183					1.50155e+07	2.04095e+07	2.29357e+07	2.03593e+07	1.59186e+07	1.39381e+07	1.3875e+07	8.36508e+06	1.00228e+07	1.23374e+07	1.25235e+07	8.7333e+06	1.30754e+06	1.98016e+06	1.27287e+06	1.61254e+06	3.16681e+06	2.85155e+06	1.05425e+07	9.33207e+06	1.05596e+07
Com_6938_neg	Tenuifolin	C36 H56 O12	680.378	6.091	679.371	Lipids and lipid-like molecules	Prenol lipids	Terpene glycosides	Triterpene saponins	1.03288e+07	2.67901e+07	4.32333e+07	2.6195e+07	2.31824e+07	4.65977e+07	2.10651e+07	1.78629e+07	2.43654e+07	2.22855e+07	2.05943e+07	1.0978e+07	2.20693e+07	2.42988e+07	2.27458e+07	2.46647e+07	2.02e+07	2.5261e+07	2.07253e+07	2.22235e+07	2.02745e+07
Com_6982_neg	Bufalin	C24 H34 O4	386.246	7.151	385.239	Lipids and lipid-like molecules	Steroids and steroid derivatives	Steroid lactones	Bufanolides and derivatives	3.2856e+07	3.5079e+07	3.75742e+07	3.3212e+07	3.00199e+07	2.93547e+07	2.39618e+07	2.72091e+07	2.18191e+07	2.46398e+07	2.39016e+07	2.23403e+07	2.04627e+07	1.96956e+07	1.87281e+07	2.13598e+07	1.59472e+07	2.338e+07	2.40147e+07	2.34086e+07	2.46879e+07
Com_7043_neg	(±)9(10)-DiHOME	C18 H34 O4	314.245	8.56	313.238					1.84984e+07	2.21155e+07	2.1533e+07	2.05144e+07	1.81299e+07	1.89787e+07	8.19482e+06	1.33874e+07	5.32467e+06	7.40515e+06	8.23794e+06	9.54631e+06	6.81605e+06	5.63526e+06	5.71737e+06	6.08575e+06	4.82702e+06	5.87981e+06	9.69126e+06	9.92819e+06	9.60777e+06
Com_7156_neg	6-methyl-2-oxo-4,6-diphenyl-1,2,5,6-tetrahydropyridine-3-carbonitrile	C19 H16 N2 O	288.129	7.112	287.122					2.0463e+07	1.66264e+07	1.51956e+07	1.7688e+07	2.65044e+07	2.4464e+07	1.11525e+07	1.36412e+07	1.62485e+07	9.6657e+06	1.22953e+07	1.82471e+07	9.8127e+06	8.13747e+06	1.64107e+07	1.25285e+07	1.36338e+07	1.98096e+07	1.54885e+07	1.64626e+07	1.5056e+07
Com_7165_neg	Vanillic acid	C8 H8 O4	168.041	10.294	167.034	Benzenoids	Benzene and substituted derivatives	Benzoic acids and derivatives	M-methoxybenzoic acids and derivatives	3.34522e+07	2.25213e+07	1.83187e+07	1.41865e+07	1.45587e+07	2.42298e+07	7.81445e+07	7.55499e+07	9.10423e+07	8.52024e+07	1.05979e+08	9.67566e+07	6.02736e+07	6.10591e+07	8.55639e+07	7.89391e+07	5.61643e+07	7.6399e+07	6.51203e+07	7.59623e+07	6.60122e+07
Com_7234_neg	Arctigenin-4'-O-beta-Gentiobioside	C33 H44 O16	696.264	5.571	695.256	Lignans, neolignans and related compounds	Lignan glycosides	Not available	Lignan glycosides	9.86267e+06	9.98929e+06	1.34899e+07	9.7081e+06	6.75323e+06	9.61951e+06	3.76233e+06	4.30351e+06	3.20727e+06	3.04606e+06	4.5466e+06	3.71415e+06	8.24451e+06	7.75489e+06	8.09342e+06	7.91671e+06	1.07407e+07	6.79171e+06	8.25494e+06	7.09291e+06	6.96831e+06
Com_7282_neg	Kaji-ichigoside F1	C36 H58 O10	650.404	6.236	649.396	Lipids and lipid-like molecules	Prenol lipids	Terpene glycosides	Triterpene saponins	1.78424e+07	1.7026e+07	1.48026e+06	1.89421e+07	1.85466e+07	1.74233e+07	1.3882e+07	1.20241e+07	1.1517e+07	1.21592e+07	1.11224e+07	1.04734e+07	1.16434e+07	1.24293e+07	1.24248e+07	1.3807e+07	1.16776e+07	1.18269e+07	1.3599e+07	1.24886e+07	1.27409e+07
Com_7287_neg	Ophiopogonin D	C44 H70 O16	854.468	6.099	853.461	Lipids and lipid-like molecules	Steroids and steroid derivatives	Steroidal glycosides	Steroidal saponins	5.35693e+06	5.70182e+06	4.73403e+06	4.71454e+06	4.38306e+06	4.00515e+06	1.4064e+07	1.33116e+07	1.22743e+07	1.21471e+07	1.05183e+07	1.0941e+07	5.66247e+06	7.09612e+06	5.52108e+06	6.87072e+06	5.23166e+06	6.10282e+06	9.06641e+06	8.45944e+06	7.79735e+06
Com_7316_neg	Rauwolscine hydrochloride	C21 H27 Cl N2 O3	390.17	6.207	371.152	Alkaloids and derivatives	Yohimbine alkaloids	Not available	Yohimbine alkaloids	1.55435e+07	2.42809e+06	1.53171e+07	1.35495e+07	1.20754e+07	1.43948e+07	1.24903e+07	1.0893e+07	1.16206e+07	1.20899e+07	1.32458e+07	1.37472e+07	1.1543e+07	1.4095e+07	1.56608e+07	2.87908e+06	8.47208e+06	1.33438e+07	1.32456e+07	1.28693e+07	1.25814e+07
Com_7400_neg	Alpha-Mangostin	C24 H26 O6	410.174	6.875	409.167	Organoheterocyclic compounds	Benzopyrans	1-benzopyrans	8-prenylated xanthones	1.86619e+07	1.67879e+07	2.30786e+07	1.68137e+07	5.49385e+06	7.77187e+06	2.28642e+07	2.45307e+07	2.52957e+07	2.09835e+07	2.04478e+07	2.12767e+07	8.51965e+06	1.02205e+07	8.67451e+06	1.30539e+07	7.47919e+06	1.09454e+07	1.76655e+07	1.72527e+07	1.79089e+07
Com_7435_neg	2-Ethylbutyric Acid	C6 H12 O2	116.083	6.769	231.16	Lipids and lipid-like molecules	Fatty Acyls	Fatty acids and conjugates	Branched fatty acids	6.83289e+07	7.09865e+07	7.57699e+07	6.4361e+07	5.93145e+07	5.9789e+07	1.81755e+07	3.02685e+07	1.59305e+07	1.79376e+07	1.64485e+07	1.61036e+07	3.77778e+07	4.20899e+07	4.39088e+07	4.6567e+07	4.00887e+07	4.29872e+07	3.56924e+07	3.86392e+07	3.64267e+07
Com_7510_neg	Ziyuglycoside II	C35 H56 O8	604.398	7.122	603.391	Lipids and lipid-like molecules	Prenol lipids	Triterpenoids	Triterpenoids	8.95919e+06	1.00178e+07	9.25293e+06	9.48613e+06	7.93296e+06	7.93132e+06	9.3021e+06	1.18126e+07	4.92198e+06	8.66902e+06	8.05681e+06	1.18221e+07	7.79461e+06	7.19608e+06	9.49624e+06	6.89186e+06	5.76772e+06	8.97875e+06	8.32916e+06	7.98966e+06	9.10479e+06
Com_7596_neg	N-Acetylaspartic acid	C6 H9 N O5	175.047	1.969	174.04	Organic acids and derivatives	Carboxylic acids and derivatives	Amino acids, peptides, and analogues	Aspartic acid and derivatives	2.83658e+07	2.85183e+07	2.60421e+07	2.77823e+07	2.3394e+07	2.8224e+07	4.82328e+07	4.61346e+07	4.22262e+07	4.19882e+07	4.21892e+07	4.29309e+07	2.39223e+07	2.22309e+07	2.33654e+07	2.25521e+07	2.31117e+07	2.36529e+07	3.29795e+07	3.26134e+07	3.2131e+07
Com_7725_neg	MGDG O-24:4_16:0	C49 H88 O9	880.673	10.417	879.666					1.81616e+06	3.53596e+06	6.7883e+06	8.51967e+06	3.84087e+06	2.51013e+06	2.64388e+06	7.74809e+06	3.14878e+06	1.0098e+06	2.38678e+06	1.21298e+06	2.98613e+06	3.70811e+06	1.43633e+06	2.21946e+06	821532	1.45812e+06	3.09864e+06	2.53028e+06	3.20774e+06
Com_7730_neg	Emodin	C15 H10 O5	270.053	6.043	269.045	Benzenoids	Anthracenes	Anthraquinones	Hydroxyanthraquinones	1.29845e+07	6.14363e+06	4.08706e+06	4.74921e+06	4.48853e+06	5.8984e+06	2.53622e+07	2.99278e+07	2.6672e+07	2.86641e+07	2.90063e+07	2.79522e+07	1.80032e+07	1.94884e+07	1.75082e+07	2.01215e+07	1.78294e+07	1.92897e+07	2.04087e+07	1.99749e+07	1.93946e+07
Com_7765_neg	PC 16:0_18:1	C42 H82 N O8 P	805.585	9.754	804.577					2.67715e+06	781739	1.04601e+06	2.58299e+06	737284	3.97444e+06	1.71778e+06	1.16971e+06	1.12986e+06	673169	641258	625779	774970	830821	2.73298e+07	784904	534680	685085	639105	586491	579849
Com_7820_neg	Ruscogenin	C27 H42 O4	430.308	8.033	429.301	Lipids and lipid-like molecules	Prenol lipids	Triterpenoids	Triterpenoids	465561	418997	616830	387421	371700	376039	238110	1.05811e+07	274926	233455	269264	261141	209211	217721	320261	218086	205357	250075	934407	764854	857091
Com_7871_neg	3-{[4-(morpholinosulfonyl)anilino]carbonyl}-2-pyrazinecarboxylic acid	C16 H16 N4 O6 S	392.074	4.625	391.067					829243	886230	1.15729e+06	700632	964886	734419	2.79195e+07	2.72601e+07	3.64503e+07	3.4052e+07	3.63128e+07	3.09051e+07	3.35082e+07	3.2837e+07	3.10021e+07	3.40719e+07	2.53175e+07	3.38702e+07	1.86425e+07	2.25764e+07	2.28859e+07
Com_7894_neg	Tricin 5-O-hexoside derivative	C24 H22 O14	534.1	4.826	533.093					432535	336344	415285	361269	322354	547912	1.60996e+07	1.40507e+07	1.27083e+07	1.57026e+07	1.58478e+07	1.2456e+07	1.13522e+07	1.27875e+07	1.10024e+07	1.27916e+07	1.02992e+07	1.5124e+07	1.06266e+07	1.09064e+07	1.01601e+07
Com_7954_neg	Docosapentaenoic acid	C22 H34 O2	330.256	10.162	329.248	Lipids and lipid-like molecules	Fatty Acyls	Fatty acids and conjugates	Very long-chain fatty acids	228390	227616	220688	225235	225716	231271	147078	9.42313e+06	152820	149270	145417	158527	149276	156609	271804	147750	177725	151524	627322	632145	713799
Com_7957_neg	Aldosterone	C21 H28 O5	360.191	7.267	359.184	Lipids and lipid-like molecules	Steroids and steroid derivatives	Hydroxysteroids	21-hydroxysteroids	1.18997e+07	1.47289e+07	1.48242e+07	1.3522e+07	1.34229e+07	1.12705e+07	6.97483e+06	7.17298e+06	6.02628e+06	7.35515e+06	7.71356e+06	6.48087e+06	4.60927e+06	4.76926e+06	3.94694e+06	5.05759e+06	4.04287e+06	4.44997e+06	7.74198e+06	7.35542e+06	7.4993e+06
Com_7967_neg	Guan-fu base A	C24 H31 N O6	429.216	5.956	428.209	Lipids and lipid-like molecules	Prenol lipids	Diterpenoids	Atisane diterpenoids	2.79384e+06	1.153e+08	8.54422e+07	3.54413e+07	4.24292e+07	3.72639e+07	3.03045e+07	2.42427e+07	2.5461e+07	2.61261e+07	2.49356e+07	2.57839e+07	2.94364e+07	3.31644e+07	3.59838e+07	3.44575e+07	2.87053e+07	2.86747e+07	3.14601e+07	2.94624e+07	3.10451e+07
Com_7984_neg	8-iso-15-keto Prostaglandin E2	C20 H30 O5	166.099	7.107	331.192	Lipids and lipid-like molecules	Fatty Acyls	Eicosanoids	Prostaglandins and related compounds	2.57655e+07	2.56213e+07	2.98842e+07	2.79724e+07	2.67717e+07	2.59636e+07	1.99681e+07	2.47071e+07	1.84968e+07	2.10194e+07	1.96644e+07	1.86763e+07	1.44192e+07	1.56544e+07	1.31576e+07	1.55414e+07	1.77237e+07	1.61137e+07	1.88696e+07	1.80234e+07	1.89533e+07
Com_7993_neg	Salvianolic acid A	C26 H22 O10	494.123	5.884	493.115	Phenylpropanoids and polyketides	Stilbenes	Not available	Stilbenes	7.74435e+06	2.20457e+06	2.19867e+06	2.16394e+06	2.27868e+06	2.25414e+06	1.51031e+07	8.44578e+06	1.04541e+07	9.73997e+06	1.05475e+07	1.00783e+07	3.28518e+07	2.1193e+07	2.15409e+07	1.92825e+07	1.65446e+07	2.04355e+07	9.52931e+06	9.686e+06	1.03993e+07
Com_8039_neg	Δ17-6-keto prostaglandin F1α	C20 H32 O6	414.226	6.594	413.219	Lipids and lipid-like molecules	Fatty Acyls	Eicosanoids	Prostaglandins and related compounds	2.95729e+07	2.87315e+07	3.10528e+07	2.76114e+07	2.77131e+07	2.9673e+07	3.56775e+07	3.04369e+07	3.29726e+07	2.47228e+07	3.43079e+07	3.5468e+07	2.08446e+07	1.53492e+07	2.09841e+07	2.10693e+07	3.00756e+07	2.08701e+07	2.62607e+07	2.32136e+07	1.40855e+07
Com_8160_neg	8-iso-15-keto Prostaglandin F2α	C20 H32 O5	352.225	8.085	351.217	Lipids and lipid-like molecules	Fatty Acyls	Eicosanoids	Prostaglandins and related compounds	8.09164e+06	9.24212e+06	8.82149e+06	1.02686e+07	8.80133e+06	8.81114e+06	9.99804e+06	1.20016e+07	9.09794e+06	1.12416e+07	9.92196e+06	1.05243e+07	3.81665e+06	3.70441e+06	3.53396e+06	4.43904e+06	3.25961e+06	4.21133e+06	8.39296e+06	7.89054e+06	6.73225e+06
Com_8172_neg	15-Deoxy-δ12,14 -Prostaglandin J2	C20 H28 O3	316.202	7.861	315.196	Lipids and lipid-like molecules	Fatty Acyls	Eicosanoids	Prostaglandins and related compounds	4.37509e+06	5.60005e+06	5.64942e+06	3.84429e+06	3.30743e+06	6.57827e+06	3.77678e+06	2.82052e+06	2.60364e+06	3.67627e+06	3.45858e+06	3.57916e+06	2.5605e+06	2.59481e+06	2.31283e+06	2.56989e+06	2.1866e+06	3.02759e+06	2.45024e+06	3.02428e+06	3.31364e+06
Com_8258_neg	Cetirizine N-oxide	C21 H25 Cl N2 O4	404.147	5.614	403.139	Benzenoids	Benzene and substituted derivatives	Diphenylmethanes	Diphenylmethanes	1.27041e+07	1.33923e+07	1.569e+07	1.09744e+07	7.77463e+06	7.96496e+06	5.52962e+06	6.27609e+06	6.30499e+06	4.82747e+06	5.61098e+06	6.80246e+06	7.23985e+06	6.45815e+06	4.66334e+06	1.04097e+06	9.31784e+06	9.06745e+06	6.73334e+06	8.61878e+06	6.69835e+06
Com_8472_neg	Myricetin 3-O-galactoside	C21 H20 O13	480.089	5.343	461.071	Phenylpropanoids and polyketides	Flavonoids	Flavonoid glycosides	Flavonoid-3-O-glycosides	2.00237e+07	5.76903e+07	6.0126e+07	5.66852e+07	4.00072e+07	6.22451e+07	3.15133e+07	2.29717e+07	2.66819e+07	3.0096e+07	1.53452e+07	2.85012e+07	2.87062e+07	2.77434e+07	4.08609e+07	7.87061e+06	2.40924e+07	2.60327e+07	2.54847e+07	2.6117e+07	1.95889e+07
Com_8655_neg	19(R)-hydroxy Prostaglandin A2	C20 H30 O5	350.209	7.611	331.191	Lipids and lipid-like molecules	Fatty Acyls	Eicosanoids	Prostaglandins and related compounds	1.616e+07	1.54856e+07	1.86386e+07	1.51893e+07	1.79793e+07	1.83936e+07	1.57943e+07	1.38142e+07	1.48036e+07	1.72597e+07	1.51225e+07	1.60545e+07	1.26998e+07	1.21758e+07	1.22977e+07	1.17881e+07	1.20809e+07	1.33439e+07	1.47488e+07	1.3359e+07	1.45493e+07
Com_8728_neg	16-(Hexopyranosyloxy)-7-hydroxy-8,9-epoxypimaran-18-oic acid	C26 H42 O10	514.277	6.288	513.269	Lipids and lipid-like molecules	Fatty Acyls	Fatty acyl glycosides	Fatty acyl glycosides of mono- and disaccharides	1.00973e+07	9.45971e+06	8.51062e+06	1.34344e+07	8.52268e+06	1.2534e+07	1.24848e+07	1.18989e+07	4.41366e+06	9.97434e+06	1.18577e+07	1.19468e+07	8.74145e+06	9.55397e+06	8.83913e+06	7.70514e+06	7.19181e+06	9.39292e+06	8.97998e+06	9.36033e+06	1.18039e+07
Com_8731_neg	Deoxycholic acid	C24 H40 O4	392.292	7.984	391.285	Lipids and lipid-like molecules	Steroids and steroid derivatives	Bile acids, alcohols and derivatives	Dihydroxy bile acids, alcohols and derivatives	370601	313233	638705	463814	399306	466784	247599	8.6854e+06	292172	258579	538094	397843	222623	231995	787027	220372	219287	252696	1.04795e+06	902272	760734
Com_8774_neg	Denin	C33 H56 O14	676.369	6.399	675.362	Lipids and lipid-like molecules	Steroids and steroid derivatives	Steroidal glycosides	Steroidal glycosides	7.33693e+06	8.51654e+06	8.56967e+06	8.88369e+06	9.43118e+06	7.96225e+06	9.63603e+06	1.12636e+07	6.81443e+06	9.59453e+06	9.42106e+06	8.2375e+06	6.52121e+06	4.91981e+06	4.63733e+06	4.85284e+06	4.41173e+06	6.17411e+06	6.76719e+06	7.12275e+06	6.32141e+06
Com_8859_neg	3-Isopropylmalic acid	C7 H12 O5	176.068	4.121	175.06	Lipids and lipid-like molecules	Fatty Acyls	Fatty acids and conjugates	Hydroxy fatty acids	3.39546e+07	3.47219e+07	3.36711e+07	3.50526e+07	2.73216e+07	2.98827e+07	9.2751e+06	8.01303e+06	7.96156e+06	9.37203e+06	9.32825e+06	8.81261e+06	1.28883e+07	1.35298e+07	1.40295e+07	1.28124e+07	1.10169e+07	1.30453e+07	1.54172e+07	1.64579e+07	1.72278e+07
Com_8938_neg	all-cis-4,7,10,13,16-Docosapentaenoic acid	C22 H34 O2	330.256	10.342	329.248	Lipids and lipid-like molecules	Fatty Acyls	Fatty acids and conjugates	Very long-chain fatty acids	254976	254342	265132	250728	240431	250079	164258	8.8295e+06	327828	160907	167868	167627	174503	209713	198605	170636	193021	178146	646984	547236	605088
Com_9046_neg	LPC 20:3	C28 H52 N O7 P	591.354	9.363	590.347	Lipids and lipid-like molecules	Glycerophospholipids	Glycerophosphocholines	Phosphocholines	276576	295635	307780	280279	278419	272446	194268	1.07428e+07	242123	203806	196559	191454	211622	219934	198496	222150	204853	205113	227269	203389	205835
Com_9115_neg	Pyrroloquinoline quinone	C14 H6 N2 O8	330.014	5.846	329.006	Organoheterocyclic compounds	Quinolines and derivatives	Pyrroloquinolines	Pyrroloquinoline quinones	7.48365e+07	7.30989e+07	7.87922e+07	7.33915e+07	6.31046e+07	7.13328e+07	4.36039e+07	4.22506e+07	4.69677e+07	3.7875e+07	3.80956e+07	4.6087e+07	4.9681e+07	5.11515e+07	5.04047e+07	5.12185e+07	5.86205e+07	5.23213e+07	5.23403e+07	5.39523e+07	5.3908e+07
Com_9451_neg	(20R)Ginsenoside Rh2	C36 H62 O8	622.445	10.147	621.438	Lipids and lipid-like molecules	Prenol lipids	Terpene glycosides	Triterpene saponins	1.1815e+07	1.84983e+06	1.82665e+06	3.25704e+06	6.40901e+06	1.25502e+07	1.86958e+06	7.93382e+06	1.74004e+07	1.71659e+06	9.72746e+06	9.68796e+06	8.59098e+06	5.8654e+06	9.69034e+06	5.20254e+06	8.71037e+06	4.17274e+06	7.55801e+06	5.22056e+06	3.88069e+06
Com_9523_neg	Thymopentin	C30 H49 N9 O9	679.366	6.134	678.359	Organic acids and derivatives	Carboxylic acids and derivatives	Amino acids, peptides, and analogues	Oligopeptides	1.03301e+07	1.20668e+07	1.25083e+07	1.06347e+07	9.53727e+06	9.9247e+06	9.80967e+06	8.8187e+06	8.94324e+06	8.68724e+06	9.96025e+06	9.21456e+06	9.60536e+06	3.14854e+06	9.7819e+06	1.12422e+07	9.08005e+06	1.11981e+07	1.03192e+07	1.00805e+07	9.01626e+06
Com_9567_neg	HexCer 20:3;2O/13:1	C39 H69 N O8	725.514	9.885	724.506					5.23275e+07	5.80691e+07	5.20971e+07	6.59452e+07	8.16637e+07	8.57663e+07	2.59022e+07	4.51459e+07	6.20649e+07	4.87418e+07	4.26714e+07	4.23275e+07	5.76788e+07	5.70521e+07	5.79133e+07	5.50866e+07	4.80262e+07	5.17764e+07	5.71317e+07	4.9861e+07	4.77076e+07
Com_9768_neg	3-amino-1H-pyrazolo[4,3-c]pyridine-4,6-diol	C6 H6 N4 O2	166.048	4.91	165.041					1.32185e+07	1.36643e+07	1.45339e+07	1.28004e+07	1.30504e+07	1.22034e+07	5.15934e+06	4.87095e+06	4.41705e+06	5.31214e+06	4.36559e+06	4.61139e+06	8.25336e+06	7.88353e+06	8.50675e+06	8.38497e+06	8.62686e+06	8.59334e+06	7.67032e+06	8.50956e+06	8.40753e+06
Com_9826_neg	Chinese bittersweet alkaloid II	C18 H30 N2 O3	322.227	8.887	321.22	Organic acids and derivatives	Carboxylic acids and derivatives	Amino acids, peptides, and analogues	Alpha amino acid esters	6.32608e+06	1.06101e+07	6.62184e+06	1.23858e+07	1.3882e+07	1.72028e+07	2.03855e+07	1.6627e+07	1.14418e+07	1.17412e+07	1.22342e+07	1.38266e+07	9.45382e+06	1.37684e+07	8.8973e+06	1.14762e+07	6.31566e+06	8.61032e+06	1.25682e+07	1.18947e+07	1.16996e+07
Com_9866_neg	Verbascose	C30 H52 O26	828.276	1.414	827.269	Organic oxygen compounds	Organooxygen compounds	Carbohydrates and carbohydrate conjugates	Oligosaccharides	1.31438e+07	1.38864e+07	1.2878e+07	1.32115e+07	1.23036e+07	1.40412e+07	726990	1.77806e+06	813439	713904	924188	760617	793886	1.06194e+06	1.1991e+06	787059	888526	695747	2.55298e+06	1.35745e+06	2.6927e+06
Com_9946_neg	Tricin O-malonylhexoside	C26 H26 O15	578.126	5.241	577.119	Phenylpropanoids and polyketides	Flavonoids	O-methylated flavonoids	3'-O-methylated flavonoids	353261	335921	375954	336758	342301	320262	2.04678e+06	1.00471e+06	2.96274e+06	2.47536e+06	2.80996e+06	2.12255e+06	637983	599621	604388	596733	550382	607323	575362	821563	835337
Com_9966_neg	11(E)-Eicosenoic Acid	C20 H38 O2	310.287	11.466	309.28	Lipids and lipid-like molecules	Fatty Acyls	Fatty acids and conjugates	Long-chain fatty acids	881100	1.00201e+06	1.32523e+06	1.19604e+06	799497	992205	930246	8.76596e+06	1.36421e+06	828887	812682	741968	704274	1.1222e+06	719554	848478	586012	631380	883195	997515	1.0437e+06
Com_10007_neg	8(S),15(S)-DiHETE	C20 H32 O4	336.23	7.516	335.223	Lipids and lipid-like molecules	Fatty Acyls	Eicosanoids	Hydroxyeicosatetraenoic acids	3.43917e+07	3.66464e+07	3.83205e+07	3.60163e+07	3.44366e+07	3.32844e+07	2.86451e+07	2.68281e+07	2.43942e+07	2.80827e+07	2.73332e+07	4.15336e+07	2.27899e+07	2.03575e+07	2.10063e+07	2.07479e+07	1.66348e+07	2.13867e+07	2.63795e+07	1.42323e+07	2.57649e+07
Com_10033_neg	Brucine	C23 H26 N2 O4	394.189	7.115	393.181	Alkaloids and derivatives	Strychnos alkaloids	Not available	Strychnos alkaloids	2.86222e+06	3.05519e+06	2.72336e+06	2.656e+06	2.58196e+06	2.95558e+06	4.32643e+06	6.34577e+06	4.26636e+06	4.21308e+06	4.37177e+06	3.83196e+06	2.36516e+06	2.30362e+06	2.3245e+06	2.34969e+06	2.28751e+06	3.44217e+06	3.68618e+06	3.5195e+06	3.25414e+06
Com_10130_neg	N-(1,3-benzodioxol-5-yl)-7-chloroquinolin-4-amine	C16 H11 Cl N2 O2	298.047	6.738	297.04					6.01183e+07	4.79275e+07	4.46367e+07	4.13249e+07	3.52157e+07	4.87512e+07	1.08356e+08	9.60881e+07	1.10316e+08	1.09891e+08	1.24778e+08	1.1351e+08	7.47446e+07	7.0765e+07	8.89172e+07	7.5586e+07	5.68074e+07	7.3712e+07	7.77919e+07	8.3069e+07	7.99749e+07
Com_10142_neg	(-)-Arctigenin	C21 H24 O6	372.156	6.211	371.149	Lignans, neolignans and related compounds	Furanoid lignans	Tetrahydrofuran lignans	Dibenzylbutyrolactone lignans	1.35283e+07	1.17864e+07	1.25125e+07	1.16888e+07	1.21272e+07	1.23981e+07	8.95672e+06	7.66286e+06	8.86446e+06	9.26451e+06	1.0112e+07	1.02339e+07	9.17787e+06	1.12823e+07	1.20284e+07	1.00802e+07	7.15296e+06	1.09642e+07	1.02638e+07	1.01009e+07	9.40406e+06
Com_10237_neg	Thiamine pyrophosphate hydrochloride	C12 H19 Cl N4 O7 P2 S	460.016	6.356	440.998	Organoheterocyclic compounds	Diazines	Pyrimidines and pyrimidine derivatives	Thiamine phosphates	8.83707e+07	1.1577e+08	1.41766e+08	1.2017e+08	1.28134e+08	1.3507e+08	8.02516e+07	6.53026e+07	6.71502e+07	6.40763e+07	7.28272e+07	6.47296e+07	5.82858e+07	8.1571e+07	6.21199e+07	6.55927e+07	1.04884e+08	7.18383e+07	7.81475e+07	7.90477e+07	7.57293e+07
Com_10252_neg	Rifampicin	C43 H58 N4 O12	822.406	6.647	821.398	Phenylpropanoids and polyketides	Macrolactams	Not available	Macrolactams	1.01199e+07	1.03076e+07	1.16271e+07	9.76286e+06	9.44169e+06	1.34333e+07	3.63049e+06	3.42328e+06	2.64604e+06	2.41709e+06	2.7741e+06	4.35105e+06	4.12082e+06	4.42519e+06	3.39789e+06	3.80024e+06	3.91048e+06	4.80161e+06	4.89013e+06	5.13539e+06	4.49125e+06
Com_10307_neg	Cistanoside F	C21 H28 O13	488.152	6.041	487.145	Lipids and lipid-like molecules	Fatty Acyls	Fatty acyl glycosides	Fatty acyl glycosides of mono- and disaccharides	4.72095e+06	4.03575e+06	4.64343e+06	3.64665e+06	2.51587e+06	4.3674e+06	2.01613e+07	1.28855e+07	1.70809e+07	1.66906e+07	1.8591e+07	1.85519e+07	5.46034e+06	5.57003e+06	6.81371e+06	6.9696e+06	4.87591e+06	6.51684e+06	1.07821e+07	1.63816e+07	1.64517e+07
Com_10367_neg	D-Glucuronic acid	C6 H10 O7	194.042	2.542	175.024	Nucleosides, nucleotides, and analogues	Pyrimidine nucleotides	Pyrimidine nucleotide sugars	Pyrimidine nucleotide sugars	3.20196e+07	3.50927e+07	3.33824e+07	3.34099e+07	2.9657e+07	2.96033e+07	3.32925e+07	1.88993e+07	3.34327e+07	3.19858e+07	3.10986e+07	1.80095e+07	3.45367e+07	2.91504e+07	5.86692e+07	5.9269e+07	5.02067e+07	5.64971e+07	4.22961e+07	4.37111e+07	4.47085e+07
Com_10369_neg	Prostaglandin J2	C20 H30 O4	316.204	7.705	315.196	Lipids and lipid-like molecules	Fatty Acyls	Eicosanoids	Prostaglandins and related compounds	1.4433e+07	1.63948e+07	1.46582e+07	1.42249e+07	1.34996e+07	1.58004e+07	1.23018e+07	1.01098e+07	1.0636e+07	1.19219e+07	1.18363e+07	1.18105e+07	1.24494e+07	1.26498e+07	8.93164e+06	1.23593e+07	1.02542e+07	1.29197e+07	1.14285e+07	1.14196e+07	1.43926e+07
Com_10378_neg	Narcissoside	C28 H32 O16	624.166	5.233	623.159	Phenylpropanoids and polyketides	Flavonoids	Flavonoid glycosides	Flavonoid-3-O-glycosides	662352	1.3202e+06	1.23619e+06	1.13861e+06	867044	545632	6.3262e+06	8.57818e+06	3.30631e+06	6.69669e+06	6.35214e+06	7.22389e+06	3.29411e+06	3.63159e+06	2.00154e+06	2.63264e+06	3.02904e+06	4.27835e+06	4.74569e+06	4.61376e+06	5.14498e+06
Com_10386_neg	LPC 18:0	C26 H54 N O7 P	569.369	10.046	568.362	Lipids and lipid-like molecules	Glycerophospholipids	Glycerophosphocholines	Phosphocholines	302869	325901	324783	326722	306779	316052	218111	7.6948e+06	216196	189341	212038	215395	240430	232347	227210	226466	260477	233771	289608	261750	256937
Com_10462_neg	FAHFA 14:0/16:2	C30 H54 O4	478.4	9.521	477.392					3.44583e+06	6.4741e+06	6.34283e+06	8.51326e+06	6.7146e+06	4.70907e+06	1.73917e+06	3.76066e+06	846821	899081	1.8517e+06	1.7693e+06	3.80985e+06	2.75828e+06	2.3709e+06	2.01982e+06	2.60308e+06	2.52076e+06	3.34141e+06	3.16757e+06	3.24672e+06
Com_10668_neg	SM 8:1;2O/28:1	C41 H81 N2 O6 P	774.59	11.623	773.582					1.24909e+06	1.70105e+06	376063	375307	357835	710052	661411	248447	289155	264522	1.91415e+07	277134	261972	268611	267857	268849	289193	273201	303836	276608	268422
Com_10969_neg	HBMP 18:2_18:2_12:0	C54 H97 O11 P	952.673	10.048	951.666					161671	173966	341977	260242	163758	168708	142285	4.03798e+06	115405	101070	113186	114978	300501	249994	155335	120887	275897	209094	503599	437545	588587
Com_10998_neg	Neocryptotanshinone	C19 H22 O4	314.152	6.869	313.145	Lipids and lipid-like molecules	Prenol lipids	Diterpenoids	Tanshinones, isotanshinones, and derivatives	754282	784296	796108	694778	595613	630188	519405	469827	468014	420887	396699	453948	5.6828e+06	5.27714e+06	5.83428e+06	4.26565e+06	4.80682e+06	3.40136e+06	1.17416e+06	633685	1.30681e+06
Com_11161_neg	Ethyl-β-D-glucuronide	C8 H14 O7	222.073	2.593	221.066	Organic oxygen compounds	Organooxygen compounds	Carbohydrates and carbohydrate conjugates	O-glucuronides	1.47326e+07	1.48673e+07	1.52387e+07	1.39607e+07	1.35617e+07	1.26793e+07	1.292e+07	1.09192e+07	1.19718e+07	1.20362e+07	1.19784e+07	1.21508e+07	1.14509e+07	1.01476e+07	1.24673e+07	1.02966e+07	1.05724e+07	1.15019e+07	1.15696e+07	1.19376e+07	1.14029e+07
Com_11244_neg	11(Z),14(Z)-Eicosadienoic Acid	C20 H36 O2	308.271	10.886	307.264	Lipids and lipid-like molecules	Fatty Acyls	Fatty acids and conjugates	Long-chain fatty acids	1.10593e+06	926223	1.23324e+06	1.48822e+06	1.21839e+06	1.21389e+06	606038	7.23025e+06	938343	694429	774872	688140	817315	612615	707002	681038	827662	691400	927740	1.11636e+06	1.20875e+06
Com_11261_neg	L-Glutamic acid	C5 H9 N O4	147.052	1.405	146.045	Organic acids and derivatives	Carboxylic acids and derivatives	Amino acids, peptides, and analogues	Glutamic acid and derivatives	1.12307e+07	9.55316e+06	1.11674e+07	1.07557e+07	9.16227e+06	1.24558e+07	3.87827e+06	1.66766e+07	2.36537e+06	2.6428e+06	2.89003e+06	1.72492e+06	3.30628e+06	3.59201e+06	3.74576e+06	3.25525e+06	4.50356e+06	3.79924e+06	5.80666e+06	5.99516e+06	6.99051e+06
Com_11290_neg	12-Epileukotriene B4	C20 H32 O4	318.219	7.25	317.212	Lipids and lipid-like molecules	Fatty Acyls	Eicosanoids	Leukotrienes	9.27707e+06	1.01817e+07	1.10381e+07	1.40279e+07	8.9647e+06	8.53132e+06	7.91023e+06	6.63935e+06	7.29644e+06	8.72277e+06	8.56005e+06	6.92251e+06	7.89169e+06	8.42983e+06	8.46755e+06	9.10288e+06	7.74054e+06	8.27847e+06	1.05651e+07	8.57258e+06	9.23679e+06
Com_11339_neg	Ligustroflavone	C33 H40 O18	724.223	5.431	723.215	Phenylpropanoids and polyketides	Flavonoids	Flavonoid glycosides	Flavonoid-7-O-glycosides	1.18929e+06	1.17902e+06	1.26856e+06	1.15071e+06	1.13751e+06	1.60367e+06	4.06395e+06	4.5974e+06	5.47195e+06	5.01977e+06	4.09424e+06	3.15544e+06	1.41985e+06	1.41996e+06	1.2062e+06	1.34957e+06	1.39485e+06	1.36381e+06	2.39027e+06	2.54764e+06	2.93526e+06
Com_11892_neg	ST 28:1;O;Hex;FA 18:2	C52 H88 O7	884.686	10.05	883.679					169210	182078	181453	182537	171394	176575	121856	4.30492e+06	120787	105783	208064	120339	331173	234319	126940	126525	248044	226469	368641	390676	493156
Com_11927_neg	Phellodensin F	C26 H30 O10	502.184	5.547	501.177	Phenylpropanoids and polyketides	Flavonoids	Flavonoid glycosides	Flavonoid-7-O-glycosides	4.57525e+06	6.14664e+06	5.40434e+06	7.43768e+06	5.95436e+06	5.01678e+06	981199	952298	988054	1.05164e+06	1.02185e+06	989688	988385	958359	950908	980176	922630	1.01717e+06	1.02353e+06	1.01322e+06	1.01319e+06
Com_11947_neg	11-Deoxy prostaglandin F2β	C20 H34 O4	360.23	6.543	359.223	Lipids and lipid-like molecules	Fatty Acyls	Eicosanoids	Prostaglandins and related compounds	6.46582e+06	5.85781e+06	7.27e+06	7.6597e+06	6.49553e+06	6.63654e+06	7.05224e+06	6.67086e+06	4.82132e+06	5.17054e+06	4.12131e+06	5.74033e+06	9.57464e+06	8.11243e+06	8.81945e+06	8.94145e+06	7.15157e+06	8.32165e+06	6.11306e+06	5.57297e+06	5.12973e+06
Com_12043_neg	Benzoylpaeoniflorin	C30 H32 O12	584.19	6.197	583.183	Lipids and lipid-like molecules	Prenol lipids	Terpene glycosides	Terpene glycosides	2.63511e+06	1.08203e+06	3.10759e+06	2.10618e+06	1.41212e+06	2.75985e+06	4.95691e+06	4.82323e+06	4.24148e+06	5.31876e+06	4.50607e+06	4.17451e+06	1.72764e+06	2.77666e+06	2.42025e+06	3.28865e+06	1.45296e+06	2.28735e+06	3.96843e+06	3.44479e+06	3.27603e+06
Com_12047_neg	AICA ribonucleotide	C9 H15 N4 O8 P	338.064	3.927	337.056	Nucleosides, nucleotides, and analogues	Imidazole ribonucleosides and ribonucleotides	1-ribosyl-imidazolecarboxamides	1-ribosyl-imidazolecarboxamides	2.53743e+06	2.6285e+06	2.30645e+06	2.16652e+06	2.02583e+06	2.3866e+06	5.41773e+06	4.35287e+06	5.24693e+06	5.12618e+06	6.03878e+06	5.13402e+06	1.21649e+07	1.29727e+07	1.35116e+07	1.33663e+07	8.59992e+06	1.18682e+07	5.73143e+06	6.38477e+06	6.6869e+06
Com_12058_neg	11-keto Testosterone (CRM)	C19 H26 O3	348.193	7.188	347.185					2.11238e+07	2.14836e+07	2.21986e+07	2.12314e+07	2.02042e+07	2.00293e+07	2.02936e+07	1.91897e+07	1.77114e+07	2.02781e+07	1.99218e+07	1.96578e+07	1.97011e+07	1.97275e+07	1.86035e+07	1.89286e+07	1.76224e+07	1.97002e+07	1.93965e+07	1.99708e+07	1.94085e+07
Com_12104_neg	6α-Prostaglandin I1	C20 H34 O5	354.24	7.406	353.233	Lipids and lipid-like molecules	Fatty Acyls	Eicosanoids	Prostaglandins and related compounds	1.05773e+07	1.21911e+07	1.287e+07	1.1583e+07	1.10849e+07	1.03135e+07	1.31533e+07	1.15993e+07	1.08924e+07	1.1218e+07	1.07454e+07	1.01224e+07	1.02309e+07	1.02287e+07	9.69305e+06	7.27424e+06	9.86035e+06	1.11553e+07	1.06042e+07	9.41155e+06	9.84876e+06
Com_12115_neg	Paederoside	C18 H22 O11 S	446.087	6.326	445.08	Organic oxygen compounds	Organooxygen compounds	Carbohydrates and carbohydrate conjugates	O-glycosyl compounds	1.7097e+07	1.96482e+07	2.29662e+07	2.32729e+07	1.82511e+07	1.85985e+07	1.14921e+07	7.93646e+06	6.4187e+06	9.78357e+06	9.23522e+06	9.06522e+06	9.17767e+06	9.7725e+06	8.72789e+06	8.60293e+06	7.30777e+06	7.79831e+06	9.77591e+06	9.55327e+06	9.35177e+06
Com_12175_neg	Apigeninidin 5-glucoside	C21 H21 O9	417.117	4.854	416.109	Phenylpropanoids and polyketides	Flavonoids	Flavonoid glycosides	Flavonoid O-glycosides	424288	380724	388783	349017	469126	341363	1.69728e+07	1.72476e+07	1.54872e+07	1.53866e+07	1.75181e+07	1.65823e+07	1.039e+07	9.90101e+06	1.12456e+07	1.1153e+07	9.2221e+06	1.28052e+07	8.77178e+06	9.6868e+06	9.11401e+06
Com_12215_neg	N-{6-[(7-chloro-4-quinazolinyl)oxy]-3-pyridinyl}-4-methoxybenzamide	C21 H15 Cl N4 O3	406.081	1.567	405.073					9.65884e+06	9.15363e+06	9.71517e+06	8.83255e+06	8.35093e+06	9.22438e+06	443338	473170	444123	447622	450850	448788	513887	927124	501654	527937	980187	503491	2.15197e+06	2.2073e+06	2.24244e+06
Com_12561_neg	D-Xylonic acid	C5 H10 O6	166.047	7.782	165.04	Organic oxygen compounds	Organooxygen compounds	Carbohydrates and carbohydrate conjugates	Sugar acids and derivatives	9.02299e+06	8.13559e+06	9.26768e+06	8.79206e+06	8.23267e+06	5.47332e+06	5.08874e+06	5.5182e+06	4.057e+06	4.4811e+06	4.54027e+06	4.8291e+06	5.47162e+06	6.33181e+06	7.558e+06	6.24895e+06	6.24732e+06	6.38132e+06	4.0297e+06	4.35966e+06	5.21706e+06
Com_12636_neg	L-Hisidine	C6 H9 N3 O2	155.07	6.72	154.062	Organic acids and derivatives	Carboxylic acids and derivatives	Amino acids, peptides, and analogues	Histidine and derivatives	6.95668e+06	6.78928e+06	5.93637e+06	7.18359e+06	8.03852e+06	6.17934e+06	3.93268e+06	4.63972e+06	3.29009e+06	4.00637e+06	3.93613e+06	4.44588e+06	5.01081e+06	3.97989e+06	5.24093e+06	3.60774e+06	3.86106e+06	4.16856e+06	4.21894e+06	4.18421e+06	4.7809e+06
Com_12680_neg	LPA 18:2	C21 H39 O7 P	434.243	9.387	433.236	Lipids and lipid-like molecules	Glycerophospholipids	Glycerophosphates	1,2-diacylglycerol-3-phosphates	1.73967e+06	2.1978e+06	2.02252e+06	2.7252e+06	2.52935e+06	2.38661e+06	3.15178e+06	1.37654e+07	3.8692e+06	2.44266e+06	4.12729e+06	4.54531e+06	685884	1.16894e+06	2.15138e+06	486542	1.11856e+06	554286	3.18418e+06	2.82309e+06	2.69841e+06
Com_12817_neg	Heteroclitin D	C27 H30 O8	482.193	6.15	481.185	Phenylpropanoids and polyketides	Tannins	Hydrolyzable tannins	Hydrolyzable tannins	8.34423e+06	1.2056e+07	1.08236e+07	6.34268e+06	8.35118e+06	1.03409e+07	5.996e+06	5.29111e+06	3.56227e+06	1.56924e+06	2.27975e+06	1.61665e+06	6.89252e+06	1.21236e+07	1.19012e+07	1.32501e+07	1.37024e+07	1.82252e+07	5.39553e+06	9.05287e+06	9.10105e+06
Com_12867_neg	Methyl vanillate	C9 H10 O4	182.057	0.599	181.049					2.40349e+07	9.85314e+06	8.79252e+06	7.6799e+06	6.81743e+06	1.8448e+07	4.32667e+06	1.7077e+07	2.13905e+07	4.14329e+06	1.65423e+07	1.98874e+07	1.86949e+07	1.28914e+07	2.07863e+07	1.55293e+07	1.72957e+07	1.64268e+07	1.19794e+07	1.6063e+07	1.24106e+07
Com_13042_neg	Hesperidin	C28 H34 O15	610.19	5.543	609.182	Phenylpropanoids and polyketides	Flavonoids	Flavonoid glycosides	Flavonoid-7-O-glycosides	8.91779e+06	8.67553e+06	1.05204e+07	1.03298e+07	7.51007e+06	9.31447e+06	5.84965e+06	4.7733e+06	2.60951e+06	5.32257e+06	3.78983e+06	6.01369e+06	4.47357e+06	4.84096e+06	4.3533e+06	5.47386e+06	5.34647e+06	5.45779e+06	4.98389e+06	6.21978e+06	6.7097e+06
Com_13053_neg	D-Fructose 1-phosphate	C6 H13 O9 P	222.073	1.978	259.022	Organic oxygen compounds	Organooxygen compounds	Carbohydrates and carbohydrate conjugates	Hexose phosphates	2.58486e+07	2.52912e+07	2.45083e+07	2.51523e+07	2.50576e+07	2.29816e+07	3.45994e+07	2.82449e+07	3.08386e+07	3.27375e+07	3.69725e+07	2.38942e+07	3.88335e+07	4.05658e+07	3.86486e+07	3.89321e+07	3.41857e+07	3.63608e+07	3.1837e+07	3.22331e+07	4.14003e+07
Com_13056_neg	LPI 20:4	C29 H49 O12 P	620.297	9.08	619.29	Lipids and lipid-like molecules	Glycerophospholipids	Glycerophosphoinositols	Phosphatidylinositols	517119	750933	664642	608473	643249	569021	358006	1.26394e+07	385952	354466	388255	371539	392961	388453	362163	364301	404129	398352	485385	434821	415832
Com_13058_neg	Eriodictyol O-malonylhexoside	C24 H24 O14	536.116	5.225	535.109	Phenylpropanoids and polyketides	Flavonoids	Flavans	Flavanones	687388	653649	987199	655277	666062	623177	7.82305e+06	9.1192e+06	5.37684e+06	1.95055e+06	9.29466e+06	1.11878e+07	3.79037e+06	4.17304e+06	3.18547e+06	2.8074e+06	2.71683e+06	1.52283e+06	5.55682e+06	4.76441e+06	4.86751e+06
Com_13142_neg	Delphinidin chloride	C15 H11 Cl O7	338.02	5.64	337.013	Phenylpropanoids and polyketides	Flavonoids	Hydroxyflavonoids	7-hydroxyflavonoids	2.02803e+06	2.7537e+06	1.36265e+06	1.81148e+06	2.97591e+06	2.22744e+06	2.76947e+06	2.33327e+06	2.94319e+06	2.93939e+06	1.79864e+06	2.16232e+06	1.85094e+06	4.37322e+06	4.32342e+06	3.93524e+06	3.81461e+06	2.38969e+06	3.26187e+06	3.01567e+06	2.59414e+06
Com_13146_neg	Vitexin-2-O-rhaMnoside	C27 H30 O14	578.166	5.482	577.158	Phenylpropanoids and polyketides	Flavonoids	Flavonoid glycosides	Flavonoid 8-C-glycosides	4.87792e+06	5.37798e+06	5.02941e+06	3.23887e+06	3.31389e+06	2.0567e+06	1.368e+06	1.33054e+06	1.32772e+06	1.36999e+06	1.31488e+06	1.35313e+06	1.27861e+06	1.41509e+06	1.24472e+06	1.22601e+06	1.31247e+06	1.25977e+06	1.3348e+06	1.34767e+06	1.33326e+06
Com_13478_neg	Ginkgolide C	C20 H24 O11	440.131	5.538	439.124	Lipids and lipid-like molecules	Prenol lipids	Terpene lactones	Ginkgolides and bilobalides	3.03041e+06	2.98575e+06	1.22699e+07	3.03883e+06	3.09335e+06	3.00165e+06	2.31585e+06	2.24459e+06	2.38294e+06	2.35078e+06	2.24232e+06	2.28888e+06	4.97863e+06	5.56348e+06	6.72637e+06	6.1673e+06	7.21043e+06	5.60018e+06	2.1621e+06	2.56767e+06	2.35053e+06
Com_13591_neg	Pyridoxal-5'-phosphate	C8 H10 N O6 P	211.047	2.385	246.017	Organoheterocyclic compounds	Pyridines and derivatives	Pyridine carboxaldehydes	Pyridoxals and derivatives	3.75037e+06	3.83012e+06	3.61141e+06	3.32438e+06	3.36516e+06	3.0722e+06	7.97443e+06	6.85493e+06	6.40914e+06	6.46882e+06	8.31065e+06	7.01813e+06	2.81538e+06	2.65194e+06	3.43674e+06	2.62144e+06	1.93035e+06	2.95612e+06	5.07996e+06	4.99625e+06	4.78958e+06
Com_13667_neg	CUMYL-PICA N-pentanoic acid metabolite	C23 H26 N2 O3	378.194	7.795	377.186	Organoheterocyclic compounds	Indoles and derivatives	Indolyl carboxylic acids and derivatives	Indolyl carboxylic acids and derivatives	2.48772e+06	2.6034e+06	2.80324e+06	2.1956e+06	2.96448e+06	2.27046e+06	3.9443e+06	4.06638e+06	3.15646e+06	3.66511e+06	3.54707e+06	2.95517e+06	1.89891e+06	1.8862e+06	1.84532e+06	1.90546e+06	1.54791e+06	1.92889e+06	2.64802e+06	2.68392e+06	2.65591e+06
Com_13875_neg	Limocitrin O-hexoside	C23 H24 O13	508.122	5.244	507.114					1.05954e+06	977735	1.44217e+06	1.24773e+06	1.10019e+06	1.23048e+06	1.7679e+06	1.67792e+06	2.46764e+06	2.34056e+06	2.53236e+06	1.27902e+06	711279	1.2028e+06	2.99957e+06	665291	1.10518e+06	1.61544e+06	1.97093e+06	1.65348e+06	1.76584e+06
Com_13968_neg	trans-10-Heptadecenoic Acid	C17 H32 O2	268.24	10.245	267.233	Lipids and lipid-like molecules	Fatty Acyls	Fatty acids and conjugates	Long-chain fatty acids	3.04048e+06	8.54074e+06	1.15305e+07	1.26033e+07	1.22729e+07	9.18247e+06	6.80185e+06	1.17878e+07	6.77049e+06	4.79306e+06	6.89423e+06	6.12646e+06	8.22402e+06	8.37724e+06	6.77576e+06	7.57392e+06	7.5451e+06	7.63598e+06	9.30506e+06	9.44365e+06	9.88017e+06
Com_13972_neg	Hydroxysafflor yellow A	C27 H32 O16	612.169	5.233	611.162					4.6307e+06	4.37825e+06	4.06711e+06	3.24655e+06	3.55887e+06	4.13341e+06	2.09336e+06	5.6795e+06	3.53441e+06	4.48695e+06	3.31301e+06	3.14321e+06	3.83315e+06	3.0033e+06	4.30171e+06	2.99518e+06	3.08236e+06	4.63825e+06	3.28127e+06	3.54651e+06	3.23995e+06
Com_13990_neg	N-Glycolylneuraminic acid	C11 H19 N O10	325.103	4.899	324.095					8.57594e+06	8.29455e+06	5.08809e+06	7.28157e+06	7.40041e+06	7.95689e+06	2.13189e+06	1.48655e+06	1.7245e+06	1.99046e+06	1.35588e+06	1.80317e+06	4.0566e+06	4.25042e+06	4.70465e+06	3.47093e+06	4.07921e+06	3.95681e+06	3.80883e+06	4.28457e+06	3.99283e+06
Com_14112_neg	Lignoceric Acid	C24 H48 O2	368.365	11.106	367.358	Lipids and lipid-like molecules	Fatty Acyls	Fatty acids and conjugates	Very long-chain fatty acids	5.91198e+06	8.79888e+06	5.1212e+06	5.02577e+06	5.77588e+06	6.63951e+06	4.2964e+06	2.92244e+06	4.80803e+06	3.9802e+06	9.87138e+06	6.02934e+06	3.59554e+06	4.22408e+06	5.71726e+06	5.55368e+06	5.83298e+06	4.29435e+06	4.96699e+06	5.71569e+06	4.26347e+06
Com_14311_neg	UDP-D-glucuronate	C15 H22 N2 O18 P2	580.037	6.46	579.029	Nucleosides, nucleotides, and analogues	Pyrimidine nucleotides	Pyrimidine nucleotide sugars	Pyrimidine nucleotide sugars	6.57945e+07	5.62771e+07	6.30098e+07	5.67462e+07	3.86961e+07	5.58588e+07	3.2951e+07	3.26089e+07	3.19385e+07	2.85583e+07	2.99709e+07	3.18411e+07	3.55938e+07	3.77856e+07	3.59557e+07	3.42043e+07	4.21982e+07	3.53267e+07	3.77163e+07	4.06352e+07	3.57655e+07
Com_14514_neg	Spinosin	C28 H32 O15	608.175	5.362	607.168	Phenylpropanoids and polyketides	Flavonoids	Flavonoid glycosides	Flavonoid C-glycosides	5.59688e+06	5.73379e+06	6.97563e+06	6.33736e+06	5.54222e+06	6.4786e+06	1.59682e+06	1.36451e+06	1.7852e+06	1.69374e+06	1.61257e+06	1.57187e+06	1.9054e+06	2.04879e+06	2.06536e+06	2.30945e+06	2.17022e+06	2.30528e+06	1.73994e+06	1.65391e+06	1.6438e+06
Com_14876_neg	Casticin	C19 H18 O8	374.1	5.951	373.093	Phenylpropanoids and polyketides	Flavonoids	O-methylated flavonoids	7-O-methylated flavonoids	4.1488e+06	4.30499e+06	1.12486e+06	4.12852e+06	4.49422e+06	4.01279e+06	8.09815e+06	6.72765e+06	7.8792e+06	1.01372e+07	7.44244e+06	6.96331e+06	6.01449e+06	6.72024e+06	4.01024e+06	5.54642e+06	5.66719e+06	6.21436e+06	5.62358e+06	5.73572e+06	6.97088e+06
Com_14980_neg	Lysope 16:0	C21 H44 N O7 P	453.286	9.344	452.279	Lipids and lipid-like molecules	Glycerophospholipids	Glycerophosphoethanolamines	1-(1Z-alkenyl)-glycero-3-phosphoethanolamines	296036	216156	342460	614411	334846	341366	496666	4.10471e+06	989463	393990	852135	562066	546292	1.20981e+06	613650	307291	260962	176556	473768	468849	418437
Com_14999_neg	Pomolic acid beta-D-glucopyranosyl ester	C36 H58 O9	634.409	6.859	633.401	Lipids and lipid-like molecules	Prenol lipids	Terpene glycosides	Triterpene saponins	3.8665e+06	4.79164e+06	4.22653e+06	3.91895e+06	3.76203e+06	2.90533e+06	2.91492e+06	4.60137e+06	1.79115e+06	2.86165e+06	3.30821e+06	4.51578e+06	4.32335e+06	2.7831e+06	3.74211e+06	3.17278e+06	2.90346e+06	3.61101e+06	3.3949e+06	3.4162e+06	3.34455e+06
Com_15226_neg	(±)7(8)-DiHDPA	C22 H34 O4	362.246	8.363	361.238					4.05187e+06	4.68393e+06	4.69652e+06	4.36175e+06	4.39386e+06	4.22636e+06	3.98109e+06	4.98205e+06	2.33134e+06	4.05554e+06	4.07709e+06	4.10394e+06	4.43057e+06	4.42918e+06	4.56758e+06	4.96244e+06	3.68382e+06	4.92131e+06	4.13942e+06	4.08803e+06	4.14098e+06
Com_15636_neg	1a,1b-Dihomo prostaglandin E1	C22 H38 O5	364.261	8.523	363.254	Lipids and lipid-like molecules	Fatty Acyls	Eicosanoids	Prostaglandins and related compounds	2.44743e+06	2.67387e+06	3.06547e+06	2.52437e+06	2.5095e+06	2.32545e+06	3.62385e+06	7.30683e+06	2.32068e+06	3.27012e+06	3.57398e+06	3.48563e+06	2.55765e+06	2.56111e+06	2.83521e+06	2.81738e+06	2.21375e+06	2.76378e+06	2.80431e+06	3.22094e+06	3.11244e+06
Com_15647_neg	PG 16:1_16:1	C38 H71 O10 P	718.48	10.995	717.473					8.9703e+06	7.25849e+06	1.64607e+07	2.94615e+06	2.63205e+06	1.59574e+07	8.45018e+06	7.27816e+06	2.26017e+06	1.79849e+06	1.33834e+07	4.07106e+07	1.97393e+06	1.96177e+06	2.30465e+07	1.8237e+07	1.99744e+07	1.66582e+07	1.11829e+07	6.58918e+06	6.8869e+06
Com_15649_neg	UDP-galactose	C15 H24 N2 O17 P2	566.056	7.267	565.049	Nucleosides, nucleotides, and analogues	Pyrimidine nucleotides	Pyrimidine nucleotide sugars	Pyrimidine nucleotide sugars	2.93541e+06	4.28632e+06	3.83817e+06	5.99685e+06	5.07806e+06	4.43407e+06	305690	335377	286857	298522	302910	312330	506827	555060	264612	264816	591007	419762	593386	586458	1.02914e+06
Com_16053_neg	2-{2-oxo-2-[(2-oxo-3-azepanyl)amino]ethoxy}acetic acid	C10 H16 N2 O5	262.119	6.426	261.111					3.40345e+06	4.15624e+06	5.27104e+06	2.82084e+06	1.16596e+07	1.11769e+07	3.66333e+06	3.49942e+06	3.60083e+06	3.59087e+06	2.64666e+06	3.39841e+06	998137	947425	945143	977025	985459	1.08271e+06	3.1341e+06	2.78879e+06	2.52888e+06
Com_16198_neg	N-Acetyl-α-D-glucosamine 1-phosphate	C8 H16 N O9 P	263.1	1.531	262.093					2.22939e+06	2.24529e+06	917975	1.91624e+06	2.0723e+06	2.41387e+06	1.47965e+06	1.78847e+06	1.46953e+06	1.41708e+06	1.50745e+06	1.46835e+06	2.56742e+06	2.75435e+06	4.14347e+06	3.54432e+06	1.75952e+06	2.53824e+06	1.72266e+06	1.75925e+06	1.62941e+06
Com_16355_neg	17(S)-HpDHA	C22 H32 O4	360.23	7.304	359.223	Lipids and lipid-like molecules	Fatty Acyls	Fatty acids and conjugates	Very long-chain fatty acids	6.44012e+06	8.51535e+06	8.66475e+06	7.44849e+06	7.31181e+06	6.66473e+06	4.5186e+06	5.43996e+06	3.90583e+06	4.56326e+06	4.56714e+06	4.02331e+06	4.86243e+06	6.88541e+06	5.73161e+06	6.53627e+06	6.11426e+06	5.49183e+06	7.33623e+06	5.76238e+06	5.06197e+06
Com_16444_neg	PE 16:0_17:1	C38 H74 N O8 P	703.516	10.791	702.509					7.71331e+06	2.11244e+06	5.5823e+06	685108	642112	6.24053e+06	2.91412e+06	2.26143e+06	645267	513461	2.16565e+06	1.08094e+07	563547	560076	3.25265e+06	2.38963e+06	3.87842e+06	3.80422e+06	3.53716e+06	7.163e+06	7.27531e+06
Com_16494_neg	Cytidine-5'-monophosphate	C9 H14 N3 O8 P	323.051	1.623	322.044	Nucleosides, nucleotides, and analogues	Pyrimidine nucleotides	Pyrimidine ribonucleotides	Pyrimidine ribonucleoside monophosphates	2.71144e+07	2.87355e+07	3.08522e+07	2.64835e+07	2.88459e+07	2.54137e+07	2.01506e+07	1.33098e+07	2.01287e+07	1.99179e+07	2.19476e+07	2.15217e+07	1.20673e+07	1.13966e+07	1.21624e+07	1.24293e+07	1.04643e+07	1.18145e+07	1.70576e+07	1.73247e+07	1.70304e+07
Com_16644_neg	Keracyanin chloride	C27 H31 Cl O15	630.137	5.393	675.136	Phenylpropanoids and polyketides	Flavonoids	Flavonoid glycosides	Anthocyanidin-3-O-glycosides	2.14567e+06	2.05358e+06	2.16444e+06	1.99134e+06	1.92368e+06	1.86784e+06	4.1024e+06	4.5592e+06	5.42271e+06	2.1012e+06	3.87954e+06	3.20076e+06	2.96392e+06	3.19251e+06	4.20801e+06	4.34488e+06	3.07823e+06	5.15284e+06	2.49726e+06	2.68029e+06	2.85128e+06
Com_16674_neg	Calceolarioside B	C23 H26 O11	478.148	5.615	477.14	Phenylpropanoids and polyketides	Cinnamic acids and derivatives	Hydroxycinnamic acids and derivatives	Coumaric acids and derivatives	2.79223e+06	4.6542e+06	6.50768e+06	4.67829e+06	4.05067e+06	3.91302e+06	2.33464e+06	2.03211e+06	2.0301e+06	3.57562e+06	2.02029e+06	3.16371e+06	2.19807e+06	2.29534e+06	2.11708e+06	1.96019e+06	2.30228e+06	1.90406e+06	2.90069e+06	2.60514e+06	2.31383e+06
Com_16977_neg	Polygalaxanthone III	C25 H28 O15	568.143	5.15	567.136	Organoheterocyclic compounds	Benzopyrans	1-benzopyrans	Xanthones	3.47204e+06	1.01068e+06	932651	940439	928969	557787	2.85158e+06	3.28807e+06	2.51773e+06	3.17267e+06	3.06206e+06	2.70585e+06	2.59077e+06	2.69659e+06	2.40188e+06	1.93704e+06	1.8511e+06	2.30945e+06	1.84956e+06	2.4365e+06	2.16003e+06
Com_17009_neg	LNAPE 16:1/N-16:1	C37 H70 N O8 P	687.485	8.528	686.478					1.07163e+07	4.92278e+06	3.58337e+06	4.37359e+06	4.1209e+06	6.79496e+06	2.51579e+06	1.4422e+06	5.03601e+06	1.21599e+06	2.77311e+07	6.26133e+06	1.76441e+06	4.63012e+06	7.02588e+06	6.02139e+06	2.15298e+06	2.25004e+06	3.58754e+06	2.01791e+06	2.40231e+06
Com_17197_neg	4,5-diphenyl-2,3-dihydro-1H-pyrazolo[3,4-c]pyridazin-3-one	C17 H12 N4 O	288.1	6.814	269.082					2.37966e+07	3.98405e+06	3.47656e+06	3.72227e+06	3.62061e+06	2.09334e+07	1.2699e+08	1.40537e+08	1.65575e+08	1.25031e+08	1.50552e+08	1.35266e+08	8.43716e+07	8.28745e+07	8.66591e+07	8.46576e+07	7.4522e+07	8.13439e+07	8.787e+07	8.99197e+07	8.40347e+07
Com_17204_neg	Fosfosal	C7 H7 O6 P	217.997	5.982	480.995	Organic acids and derivatives	Organic phosphoric acids and derivatives	Phosphate esters	Phenyl phosphates	2.65869e+06	3.23895e+06	2.41058e+06	3.14831e+06	2.562e+06	2.28755e+06	1.53928e+06	1.4813e+06	1.56868e+06	1.39946e+06	1.51741e+06	1.5778e+06	1.81579e+06	1.55465e+06	1.67979e+06	1.61615e+06	1.75982e+06	1.69845e+06	1.64264e+06	1.71761e+06	2.27699e+06
Com_17282_neg	Gibberellin A4	C19 H24 O5	332.162	6.973	331.155	Lipids and lipid-like molecules	Prenol lipids	Diterpenoids	C19-gibberellin 6-carboxylic acids	5.67825e+06	5.96456e+06	7.91745e+06	7.08064e+06	3.79623e+06	3.41e+06	1.28157e+06	790251	1.42679e+06	1.26908e+06	1.08758e+06	1.62099e+06	1.61348e+06	1.42173e+06	1.81725e+06	1.81333e+06	1.55149e+06	1.45232e+06	2.65168e+06	2.47063e+06	2.22231e+06
Com_17315_neg	Maltotetraose	C24 H42 O21	666.222	1.479	665.214	Organic oxygen compounds	Organooxygen compounds	Carbohydrates and carbohydrate conjugates	Oligosaccharides	8.66351e+06	3.98016e+06	7.579e+06	7.90258e+06	7.17428e+06	8.01172e+06	821338	1.5427e+06	847438	819406	817439	837024	836760	1.10469e+06	877389	868117	945284	841523	1.23191e+06	934581	1.78471e+06
Com_17344_neg	Glucosamine	C6 H13 N O5	179.08	4.708	178.072	Organic oxygen compounds	Organooxygen compounds	Carbohydrates and carbohydrate conjugates	Hexoses	2.29518e+06	2.5167e+06	3.26563e+06	2.60853e+06	2.80774e+06	1.73773e+06	8.15286e+06	8.10005e+06	7.05108e+06	8.80066e+06	1.00472e+07	7.86046e+06	3.69237e+06	3.84994e+06	3.79323e+06	3.91495e+06	3.51796e+06	4.27715e+06	4.60236e+06	5.8951e+06	6.11564e+06
Com_17974_neg	Epsilon-Viniferin	C28 H22 O6	454.142	9.074	453.135	Phenylpropanoids and polyketides	2-arylbenzofuran flavonoids	Not available	2-arylbenzofuran flavonoids	1.6502e+06	5.11106e+06	3.1133e+06	2.82897e+06	3.26582e+06	1.72666e+06	761315	916894	521672	606400	617295	721083	906905	848408	613203	780170	1.00463e+06	986175	1.31247e+06	1.23922e+06	1.28394e+06
Com_18274_neg	LPC O-16:1	C24 H50 N O6 P	525.343	9.778	524.336					331765	274633	286919	287495	275239	276067	176502	2.95987e+06	174553	161455	168945	181752	192231	200277	180467	174114	195211	186351	217892	191217	188591
Com_18571_neg	Prostaglandin A1 ethyl ester	C22 H36 O4	346.251	9.098	345.243	Lipids and lipid-like molecules	Fatty Acyls	Eicosanoids	Prostaglandins and related compounds	219985	319451	282742	258626	270247	242065	152298	2.77636e+06	164186	150792	165166	158055	167168	157178	153253	146215	171919	169461	206485	184975	176897
Com_18650_neg	ethyl 2-{2-[(phenylsulfonyl)amino]-1,3-thiazol-4-yl}acetate	C13 H14 N2 O4 S2	326.043	9.869	325.035					4.34641e+06	3.41628e+06	3.49814e+06	2.84271e+06	2.07567e+06	3.52696e+06	4.01291e+06	5.59603e+06	4.94317e+06	4.22611e+06	5.21042e+06	5.4086e+06	5.76926e+06	6.02564e+06	5.6376e+06	6.8259e+06	5.24741e+06	5.87176e+06	4.087e+06	5.32281e+06	4.57605e+06
Com_18709_neg	LPA 22:6	C25 H39 O7 P	482.244	9.224	481.237	Lipids and lipid-like molecules	Glycerophospholipids	Glycerophosphates	1,2-diacylglycerol-3-phosphates	490913	488549	510199	497354	492122	516818	337252	6.90723e+06	364129	343118	360739	350034	352532	345341	345890	351996	384799	355895	401577	365921	372414
Com_18737_neg	Sildenafil-d3	C22 H27 [2]H3 N6 O4 S	477.219	7.246	476.212					4.97446e+06	4.46083e+06	5.06708e+06	3.83466e+06	3.07234e+06	2.99995e+06	2.54452e+06	2.55964e+06	2.00825e+06	2.60729e+06	2.62507e+06	1.93885e+06	1.60902e+06	1.73432e+06	1.44642e+06	2.22626e+06	1.16655e+06	1.58545e+06	2.4928e+06	2.53098e+06	2.36317e+06
Com_18840_neg	LPA 20:4	C23 H39 O7 P	458.243	9.318	457.236	Lipids and lipid-like molecules	Glycerophospholipids	Glycerophosphates	1,2-diacylglycerol-3-phosphates	489707	510041	561799	504977	508206	512812	354602	8.60489e+06	441955	372014	358785	581431	386279	401452	526316	405497	390952	374399	510836	473463	384503
Com_19116_neg	trans-Petroselinic Acid	C18 H34 O2	328.261	8.984	327.254	Lipids and lipid-like molecules	Fatty Acyls	Fatty acids and conjugates	Long-chain fatty acids	2.64784e+06	3.0038e+06	3.39944e+06	3.40485e+06	3.34387e+06	2.97217e+06	2.73131e+06	3.67498e+06	1.75809e+06	2.17201e+06	2.71586e+06	2.55184e+06	2.38486e+06	1.12718e+06	1.227e+06	1.36991e+06	1.28178e+06	1.27032e+06	2.3274e+06	2.50139e+06	2.27677e+06
Com_19124_neg	LNAPE 18:2/N-20:0	C43 H82 N O8 P	771.579	11.214	770.571					3.06406e+06	932043	992186	1.0103e+06	902584	952246	646186	710759	697638	550567	673666	598684	610637	672091	1.10292e+07	634654	641790	612277	715908	665257	661112
Com_19269_neg	ST 27:1;O;S	C27 H46 O4 S	466.311	11.578	465.304					1.41655e+07	9.51746e+06	8.52921e+06	8.81682e+06	1.00379e+07	8.39115e+06	3.48359e+06	5.80487e+06	1.68612e+07	5.22378e+06	4.90953e+06	6.62074e+06	6.26119e+06	9.51564e+06	6.1551e+06	5.40935e+06	8.01521e+06	6.19628e+06	7.56383e+06	6.47924e+06	6.01223e+06
Com_19322_neg	(+)-Bicuculline	C20 H17 N O6	367.106	5.853	366.098	Alkaloids and derivatives	Phthalide isoquinolines	Not available	Phthalide isoquinolines	1.23382e+07	1.05485e+07	1.3506e+07	1.04618e+07	8.66534e+06	1.00426e+07	2.82116e+06	2.34841e+06	1.95969e+06	2.69543e+06	2.33951e+06	1.45784e+06	1.9906e+06	1.52028e+06	2.04805e+06	2.068e+06	2.01793e+06	2.63341e+06	4.09869e+06	4.14106e+06	3.84031e+06
Com_19384_neg	Epimedin C	C39 H50 O19	822.294	5.887	821.287	Phenylpropanoids and polyketides	Flavonoids	Flavonoid glycosides	Flavonoid-7-O-glycosides	5.48258e+06	1.51223e+06	1.55654e+06	1.5031e+06	1.44397e+06	1.58339e+06	2.77889e+06	3.2402e+06	3.62161e+06	1.90842e+06	2.45706e+06	3.17513e+06	2.10706e+06	2.30554e+06	1.84443e+06	1.58551e+06	1.68342e+06	1.96105e+06	2.12038e+06	1.43061e+06	1.42661e+06
Com_19645_neg	FAHFA 18:3/16:2	C34 H56 O4	528.415	9.525	527.408					606751	1.14036e+06	1.13268e+06	1.72424e+06	1.3148e+06	880181	524296	1.72456e+06	281444	210378	581845	504316	808510	560241	431594	486789	671896	762903	788595	726019	910175
Com_19654_neg	FAHFA 9:0/9:0	C18 H34 O4	314.245	8.955	313.238					5.70123e+06	2.51771e+06	2.31445e+06	1.94615e+06	1.8857e+06	2.03867e+06	1.546e+06	1.81285e+06	1.27093e+06	1.54822e+06	1.54436e+06	1.4632e+06	1.20252e+06	1.16683e+06	1.24653e+06	1.18992e+06	1.33904e+06	1.36725e+06	1.85812e+06	1.8273e+06	1.83191e+06
Com_19671_neg	Schisandrin A	C24 H32 O6	416.218	7.325	415.211	Phenylpropanoids and polyketides	Tannins	Hydrolyzable tannins	Hydrolyzable tannins	3.90925e+06	4.84563e+06	4.11124e+06	6.27331e+06	4.65142e+06	3.30993e+06	1.82815e+06	1.34312e+06	1.39386e+06	1.82412e+06	1.73145e+06	1.2468e+06	1.78613e+06	2.1636e+06	1.88969e+06	1.65453e+06	1.9068e+06	1.59165e+06	2.59271e+06	2.42925e+06	2.56702e+06
Com_19790_neg	FAHFA 16:1/18:3	C34 H58 O4	530.431	9.75	529.424					695620	897685	1.47193e+06	1.33995e+06	1.85849e+06	1.15144e+06	670879	2.64827e+06	301477	295287	480512	471579	1.08955e+06	716148	899005	463618	594729	581083	1.09853e+06	1.14845e+06	943941
Com_19841_neg	LPC 22:5	C30 H52 N O7 P	615.354	9.209	614.347	Lipids and lipid-like molecules	Glycerophospholipids	Glycerophosphocholines	Phosphocholines	155875	163637	171125	166119	155615	173345	113118	2.17221e+06	116284	115085	120995	109051	118242	114152	116014	110207	120849	112358	131870	119922	115814
Com_20476_neg	2,5-dimethyl-N-(2-oxo-3-azepanyl)-3-thiophenesulfonamide	C12 H18 N2 O3 S2	302.079	9.877	301.071					6.75376e+06	3.95379e+06	2.62347e+06	1.34864e+06	1.05694e+06	4.95389e+06	1.85697e+07	1.16143e+07	1.01371e+07	1.86197e+07	3.18523e+07	2.24707e+07	1.48027e+07	1.46713e+07	1.70753e+07	1.59826e+07	1.29018e+07	1.45827e+07	1.44069e+07	1.48773e+07	1.37449e+07
Com_20597_neg	5(S)-HpEPE	C20 H30 O4	334.214	8.26	333.207	Lipids and lipid-like molecules	Fatty Acyls	Eicosanoids	Hydroperoxyeicosapentaenoic acids	6.89515e+06	7.31719e+06	7.4598e+06	7.06038e+06	6.40076e+06	7.67173e+06	7.2949e+06	7.1221e+06	6.25791e+06	7.22031e+06	6.97861e+06	6.5212e+06	5.30703e+06	5.57136e+06	5.39859e+06	5.66089e+06	4.73612e+06	5.59885e+06	6.24173e+06	6.49882e+06	6.15338e+06
Com_20600_neg	FAHFA 20:5/18:3	C38 H58 O4	578.431	9.81	577.424					1.61442e+06	2.88639e+06	2.94811e+06	3.98506e+06	3.42995e+06	2.41577e+06	939530	1.71265e+06	578517	508954	1.14042e+06	677868	1.55369e+06	1.21312e+06	1.11324e+06	945824	1.37168e+06	1.57245e+06	1.87807e+06	1.6949e+06	1.86459e+06
Com_20778_neg	Schizandrol A	C24 H32 O7	432.216	6.154	431.209	Phenylpropanoids and polyketides	Tannins	Hydrolyzable tannins	Hydrolyzable tannins	1.63968e+06	4.06301e+06	2.28321e+06	1.63749e+06	1.91084e+06	1.81609e+06	1.04397e+06	685883	962460	852684	844666	698376	1.17651e+06	1.08525e+06	841350	878061	1.03728e+06	873532	972720	769318	1.00753e+06
Com_20820_neg	Arctiin	C27 H34 O11	534.209	8.688	533.202	Lignans, neolignans and related compounds	Lignan glycosides	Not available	Lignan glycosides	813045	2.00571e+06	2.27321e+06	5.05667e+06	4.84553e+06	4.56416e+06	2.75071e+06	5.15913e+06	3.75187e+06	2.50525e+06	2.52576e+06	3.30976e+06	2.11247e+06	2.3345e+06	1.45918e+06	1.73059e+06	1.5876e+06	2.15685e+06	2.76161e+06	2.95774e+06	2.80389e+06
Com_20863_neg	Gomisin D	C28 H34 O10	530.213	7.398	529.206	Phenylpropanoids and polyketides	Tannins	Hydrolyzable tannins	Hydrolyzable tannins	372733	375790	385517	371986	394111	349498	370843	2.17087e+06	347037	371440	362501	396607	335169	324282	345329	309330	335035	350909	370928	340164	359002
Com_20871_neg	Curcurbitacin IIA	C32 H50 O8	562.351	6.148	561.344	Lipids and lipid-like molecules	Steroids and steroid derivatives	Cucurbitacins	Cucurbitacins	1.65589e+06	2.41289e+06	1.87102e+06	2.2093e+06	2.58464e+06	1.8244e+06	1.2235e+06	1.18076e+06	1.03246e+06	1.12157e+06	1.34194e+06	940206	510701	858744	1.18122e+06	770156	493166	1.47565e+06	1.27414e+06	1.22137e+06	1.42127e+06
Com_21047_neg	Ginkgolide B	C20 H24 O10	424.135	6.204	423.128	Lipids and lipid-like molecules	Prenol lipids	Terpene lactones	Ginkgolides and bilobalides	1.00506e+06	1.04014e+06	1.05698e+06	1.00693e+06	998398	951784	1.70544e+06	1.74692e+06	1.64023e+06	1.61081e+06	1.23129e+06	2.57838e+06	767867	823092	862859	768354	801465	808149	1.08702e+06	995767	911266
Com_21423_neg	Protobioside	C45 H74 O18	902.487	6.789	901.48	Mixed metal/non-metal compounds	Transition metal salts	Transition metal iodides	Transition metal iodides	2.65353e+06	2.31904e+06	2.29103e+06	3.1684e+06	2.13825e+06	2.39424e+06	1.25978e+06	1.50168e+06	1.26628e+06	1.78873e+06	1.62947e+06	1.15958e+06	1.48626e+06	1.57129e+06	1.43169e+06	1.31369e+06	1.76006e+06	1.35149e+06	1.72762e+06	2.06032e+06	1.5722e+06
Com_21454_neg	LPA 18:3	C21 H37 O7 P	432.227	8.791	431.22	Lipids and lipid-like molecules	Glycerophospholipids	Glycerophosphates	1,2-diacylglycerol-3-phosphates	1.3215e+06	1.51815e+06	901881	1.5215e+06	1.39918e+06	1.01684e+06	1.92482e+06	4.65109e+06	3.12205e+06	1.64655e+06	2.63545e+06	2.23958e+06	302377	644329	841729	281484	359225	485358	1.56431e+06	1.41549e+06	1.31917e+06
Com_21478_neg	Sibiricose A6	C23 H32 O15	548.175	5.306	529.157	Phenylpropanoids and polyketides	Cinnamic acids and derivatives	Hydroxycinnamic acids and derivatives	Coumaric acids and derivatives	5.89307e+06	5.51083e+06	6.63673e+06	5.31498e+06	3.36756e+06	2.88054e+06	1.88019e+06	1.72206e+06	1.89079e+06	1.83683e+06	1.91927e+06	1.76612e+06	2.36078e+06	2.54982e+06	2.40739e+06	2.45763e+06	2.5767e+06	2.38747e+06	1.98041e+06	1.96169e+06	1.98892e+06
Com_21683_neg	Isoliquiritin	C21 H22 O9	418.127	5.918	417.119	Phenylpropanoids and polyketides	Flavonoids	Flavonoid glycosides	Flavonoid O-glycosides	1.1887e+07	4.9205e+06	5.03903e+06	5.01229e+06	5.45628e+06	4.87179e+06	5.82298e+06	4.08704e+06	5.33331e+06	5.00862e+06	4.61759e+06	4.55187e+06	5.07154e+06	5.60882e+06	5.17997e+06	5.79105e+06	5.65657e+06	5.90401e+06	4.20091e+06	3.88959e+06	3.85396e+06
Com_21948_neg	HexCer 22:2;2O/18:2;O	C46 H83 N O9	839.604	9.77	838.597					1.90635e+07	2.21802e+07	1.70989e+07	2.29023e+07	2.47014e+07	2.68524e+07	1.4135e+07	1.17951e+07	1.16713e+07	1.29699e+07	1.03201e+07	1.02613e+07	1.40386e+07	1.47716e+07	2.97646e+07	1.52706e+07	1.44171e+07	1.27856e+07	1.47055e+07	1.41569e+07	1.25234e+07
Com_21996_neg	6-Gingerol	C17 H26 O4	294.183	7.842	293.176	Benzenoids	Phenols	Methoxyphenols	Gingerols	4.62322e+06	4.92824e+06	4.59942e+06	4.98436e+06	5.4185e+06	5.09005e+06	3.10143e+06	2.93094e+06	2.87163e+06	3.05987e+06	2.77069e+06	4.29042e+06	2.93279e+06	3.31846e+06	3.41406e+06	3.16252e+06	2.83818e+06	3.15093e+06	5.87579e+06	3.36693e+06	3.38381e+06
Com_22000_neg	LPA 16:0	C19 H39 O7 P	410.243	9.788	409.236	Lipids and lipid-like molecules	Glycerophospholipids	Glycerophosphates	1,2-diacylglycerol-3-phosphates	2.03058e+06	615819	891885	862391	772241	595937	631756	4.1257e+06	1.02124e+06	544841	1.22927e+06	641089	923898	1.19082e+06	1.25819e+06	645984	721392	683944	1.54975e+06	1.40224e+06	1.67901e+06
Com_22103_neg	3-(4-methoxyphenoxy)propanoic acid	C10 H12 O4	196.073	3.928	195.066					1.30526e+06	1.08301e+06	1.06101e+06	959869	723270	965851	834839	812222	1.86855e+06	578072	1.12841e+06	1.26503e+06	985291	942036	1.25689e+06	1.23136e+06	1.32251e+06	1.33683e+06	1.81821e+06	2.21119e+06	1.79701e+06
Com_22524_neg	(R,S)-N-NITROSOANABASINE	C10 H13 N3 O	191.107	7.535	190.099	Alkaloids and derivatives	Not available	Not available	Alkaloids and derivatives	2.84652e+06	3.09294e+06	3.9829e+06	3.36003e+06	2.12204e+06	2.32601e+06	1.08787e+06	1.08048e+06	999062	1.36169e+06	1.15861e+06	1.09113e+06	1.01755e+06	1.14265e+06	791842	761766	974251	1.00406e+06	1.42395e+06	1.33996e+06	1.18805e+06
Com_22529_neg	9-(3-O-Methylpentofuranosyl)-1,9-dihydro-6H-purin-6-one	C11 H14 N4 O5	282.095	3.34	281.087					4.08486e+06	4.16674e+06	4.25403e+06	4.21923e+06	3.7441e+06	3.84817e+06	2.08643e+06	1.97462e+06	1.92569e+06	2.11857e+06	2.14489e+06	1.99097e+06	9.65115e+06	8.98743e+06	7.85932e+06	8.52236e+06	5.43516e+06	8.31573e+06	4.40055e+06	4.79966e+06	4.66152e+06
Com_22581_neg	(+/-)13-HODE	C18 H32 O3	296.235	9.179	295.228	Lipids and lipid-like molecules	Fatty Acyls	Lineolic acids and derivatives	Lineolic acids and derivatives	1.58356e+06	1.33839e+06	1.85541e+06	1.85768e+06	1.74476e+06	2.14016e+06	1.68632e+06	3.40352e+06	2.51052e+06	1.41043e+06	1.76774e+06	1.79241e+06	2.82311e+06	2.47848e+06	2.41635e+06	2.85166e+06	2.04704e+06	2.10817e+06	2.16535e+06	1.70724e+06	2.31884e+06
Com_22595_neg	PE-Cer 12:0;2O/20:0;O	C34 H71 N2 O7 P	650.5	10.87	649.493					968749	439620	458895	416590	402167	1.11793e+06	286529	747226	3.37898e+06	280382	775664	853512	524872	689468	1.02243e+06	851000	1.05603e+06	611378	605705	485271	299233
Com_22926_neg	Oxidized glutathione	C20 H32 N6 O12 S2	612.151	6.156	611.144	Organic acids and derivatives	Carboxylic acids and derivatives	Amino acids, peptides, and analogues	Peptides	1.17492e+06	1.15664e+06	1.1871e+06	1.13658e+06	1.12028e+06	1.17771e+06	991089	1.22383e+06	1.59874e+06	1.58436e+06	1.71995e+06	1.90889e+06	1.15158e+06	2.51629e+06	1.12023e+06	854231	932029	1.39755e+06	1.49052e+06	898907	1.12763e+06
Com_23214_neg	Rheic acid	C15 H8 O6	284.032	2.615	283.025					1.60032e+06	500043	511046	497889	467430	463099	6.80387e+06	6.11307e+06	7.51237e+06	8.07243e+06	8.36564e+06	6.90093e+06	5.11501e+06	5.13052e+06	7.78985e+06	5.50329e+06	3.37561e+06	5.27356e+06	4.50185e+06	4.6008e+06	4.70102e+06
Com_23291_neg	Dihydroartemisinin	C15 H24 O5	284.16	7.148	283.153					3.07304e+06	2.81162e+06	4.2385e+06	2.78486e+06	2.30499e+06	2.06243e+06	1.31522e+06	1.29572e+06	722455	1.21002e+06	1.15182e+06	983309	1.89751e+06	1.77235e+06	1.85775e+06	1.47722e+06	1.7517e+06	1.75007e+06	1.85948e+06	1.92449e+06	1.63e+06
Com_23442_neg	beta-Nicotinamide Mononucleotide	C11 H15 N2 O8 P	334.057	5.144	333.05	Nucleosides, nucleotides, and analogues	Pyridine nucleotides	Nicotinamide nucleotides	Nicotinamide nucleotides	3.55273e+06	3.37278e+06	3.95286e+06	3.16176e+06	3.5221e+06	3.29526e+06	1.95269e+06	1.72488e+06	2.05149e+06	1.76652e+06	1.55141e+06	1.61259e+06	2.13842e+06	3.06791e+06	2.84665e+06	2.21747e+06	2.49492e+06	2.29728e+06	2.15555e+06	2.55536e+06	2.40696e+06
Com_23473_neg	Dauricine	C38 H44 N2 O6	624.322	7.308	623.315	Organoheterocyclic compounds	Isoquinolines and derivatives	Benzylisoquinolines	Benzylisoquinolines	1.37962e+06	1.97395e+06	1.97315e+06	1.6369e+06	1.57159e+06	1.46214e+06	735842	1.35758e+06	979943	1.60508e+06	1.45263e+06	1.82774e+06	1.06455e+06	1.23651e+06	1.2822e+06	1.16458e+06	919669	1.08896e+06	1.21145e+06	735434	1.49351e+06
Com_23561_neg	SHexCer 40:1;3O	C46 H89 N O12 S	879.608	10.419	878.601					1.69128e+06	1.77016e+06	1.94209e+06	2.22286e+06	1.72167e+06	1.69706e+06	9.72276e+06	1.48013e+06	5.43839e+06	1.05111e+06	1.15527e+06	1.06105e+06	1.25512e+06	1.30638e+06	1.16746e+06	1.16683e+06	1.13594e+06	1.11673e+06	1.47835e+06	1.39341e+06	1.38166e+06
Com_23672_neg	N1-[4-(cyanomethyl)phenyl]-4-chlorobenzamide	C15 H11 Cl N2 O	270.053	7.856	269.045					2.06876e+06	1.3193e+06	1.3655e+06	4.22102e+06	833286	1.3489e+06	3.29022e+06	3.00801e+06	3.73705e+06	3.38019e+06	3.66312e+06	4.50648e+06	2.63489e+06	2.63099e+06	3.4614e+06	2.99948e+06	2.94541e+06	3.06804e+06	2.89951e+06	3.20727e+06	3.12503e+06
Com_23806_neg	MGDG O-20:4_14:0	C43 H76 O9	796.58	9.521	795.573					374310	1.06216e+06	1.12709e+06	1.78054e+06	1.41688e+06	650460	135856	517520	100250	92507.1	132228	96937.7	568462	383714	186995	267449	289777	361939	518447	514205	498610
Com_23838_neg	MGDG O-28:6_18:1	C55 H94 O9	958.722	10.629	957.715					98082	102151	98751.5	99562.7	94335.7	98805.5	65636.8	784940	69996.3	62048.1	68049.7	66361.6	68191.4	70624.6	69507.8	67925.1	76309.7	69328.2	85141.1	75701.3	75079.7
Com_23943_neg	PC 18:0_22:6	C48 H84 N O8 P	879.599	9.556	878.592					825500	919229	921658	962301	934190	895280	544694	663796	661685	592240	538924	542251	618268	622563	6.5028e+06	636487	682059	596031	681664	621018	624158
Com_24152_neg	Phosphoenolpyruvic acid	C3 H5 O6 P	167.982	2.046	166.974	Organic acids and derivatives	Organic phosphoric acids and derivatives	Phosphate esters	Phosphate esters	169238	180382	169312	163645	160878	151652	153241	255162	157929	253896	205579	456437	153399	209353	169335	179434	193701	168827	186400	165258	160969
Com_24266_neg	Docosatrienoic Acid	C22 H38 O2	334.287	11.145	333.28	Lipids and lipid-like molecules	Fatty Acyls	Fatty acids and conjugates	Very long-chain fatty acids	504361	450233	499377	445803	318058	323441	193827	2.31181e+06	217366	283439	212878	204205	204423	198942	216546	202533	224358	337533	238026	295533	264302
Com_24334_neg	3-(pyrazin-2-ylamino)-2-(2-thienylcarbonyl)acrylonitrile	C12 H8 N4 O S	128.02	6.963	301.037					886987	1.6327e+06	1.11363e+06	2.79788e+06	558033	2.61616e+07	604711	573899	550578	535340	555089	578359	525554	717926	538184	516772	536514	530810	567222	602004	569027
Com_24586_neg	N-Acetyl-Asp-Glu	C11 H16 N2 O8	304.09	1.697	303.083	Organic acids and derivatives	Carboxylic acids and derivatives	Amino acids, peptides, and analogues	Dipeptides	566643	594002	587448	578938	763877	464665	1.61114e+06	1.15879e+06	760951	1.51468e+06	1.40701e+06	1.49646e+06	2.26542e+06	2.62307e+06	2.5131e+06	2.39499e+06	930544	1.89789e+06	1.51494e+06	2.01472e+06	1.40472e+06
Com_24801_neg	MAG (18:1)	C21 H40 O4	356.293	9.827	355.285	Lipids and lipid-like molecules	Fatty Acyls	Lineolic acids and derivatives	Lineolic acids and derivatives	2.06792e+06	1.89042e+06	2.22798e+06	1.9913e+06	1.83742e+06	1.88665e+06	1.20684e+06	1.81475e+06	1.06446e+06	953779	1.15353e+06	975974	1.55038e+06	1.26989e+06	1.06376e+06	1.28777e+06	1.17832e+06	1.41392e+06	1.43671e+06	1.44944e+06	1.40771e+06
Com_25109_neg	LPC 20:5	C28 H48 N O7 P	587.323	8.493	586.316	Lipids and lipid-like molecules	Glycerophospholipids	Glycerophosphocholines	Phosphocholines	217926	212348	214931	226719	225793	233965	157742	1.51953e+06	178639	157652	163766	160978	155594	155413	160741	155748	163427	160542	181949	173658	165517
Com_25360_neg	Irisolidone 7-O-beta-d-glucoside	C23 H24 O11	476.132	5.938	475.124					3.09124e+06	3.39201e+06	2.88845e+06	4.83891e+06	7.99421e+06	4.59149e+06	596400	570498	558637	574381	584877	590846	557073	560209	562831	552340	571558	543398	844492	975570	804846
Com_25475_neg	PC 16:0_22:6	C46 H80 N O8 P	851.566	11.334	850.559					4.13285e+06	9.12605e+06	1.33827e+06	1.3627e+06	1.21742e+06	8.80051e+06	4.39719e+06	958682	940984	742613	8.76528e+07	807512	823636	906525	880122	856030	877324	1.9986e+06	965627	897308	891717
Com_25742_neg	1-(4-chlorophenyl)-3-hydroxy-1,2-dihydroquinoxalin-2-one	C14 H9 Cl N2 O2	272.032	10.755	271.025					5.60568e+07	5.2923e+07	5.19677e+07	4.73359e+07	4.46579e+07	4.52159e+07	3.97639e+07	3.98459e+07	4.46922e+07	3.95023e+07	4.77074e+07	4.71861e+07	3.13161e+07	2.8175e+07	3.9166e+07	3.29915e+07	2.76657e+07	3.04241e+07	3.31664e+07	3.74382e+07	3.23182e+07
Com_25853_neg	(+)-Catechin	C15 H14 O6	290.079	6.228	289.072	Phenylpropanoids and polyketides	Flavonoids	Flavans	Catechins	1.339e+06	1.31927e+06	1.34063e+06	1.27853e+06	1.25681e+06	1.24326e+06	2.31592e+06	1.28257e+06	3.23232e+06	2.70739e+06	2.3977e+06	2.04365e+06	1.031e+06	1.04398e+06	1.09442e+06	1.01213e+06	1.01655e+06	1.02502e+06	1.05272e+06	1.67171e+06	1.04153e+06
Com_26076_neg	LPI 18:2	C27 H49 O12 P	596.296	9.164	595.289	Lipids and lipid-like molecules	Glycerophospholipids	Glycerophosphoinositols	Phosphatidylinositols	555354	759139	714002	667513	620747	597210	395191	3.49638e+06	425854	388868	419117	386369	443031	412843	385257	387502	455622	428274	483946	466463	468816
Com_26240_neg	Songorine	C22 H31 N O3	357.231	7.211	356.224	Lipids and lipid-like molecules	Prenol lipids	Diterpenoids	Napelline-type diterpenoid alkaloids	5.51787e+06	7.30523e+06	6.55798e+06	7.28141e+06	2.55045e+06	5.60725e+06	3.94848e+06	3.54808e+06	3.7359e+06	4.02793e+06	4.16011e+06	3.97069e+06	7.42965e+06	8.02586e+06	7.45949e+06	7.64264e+06	6.24684e+06	7.84209e+06	5.62633e+06	5.57914e+06	5.58747e+06
Com_26387_neg	PC O-18:0_20:4	C46 H86 N O7 P	841.62	11.149	840.613					934000	946713	952355	993973	900730	1.01101e+06	631904	601079	665052	603319	686246	643566	632542	636507	664982	5.32058e+06	707683	669332	795513	681550	642438
Com_26412_neg	4-[2-(2-oxo-1-imidazolidinyl)ethyl]-1lambda~6~,4-thiazinane-1,1-dione	C9 H17 N3 O3 S	248.105	4.274	247.098					3.27614e+06	3.47435e+06	3.48516e+06	3.32601e+06	3.11223e+06	3.2713e+06	1.77804e+06	4.03546e+06	3.42153e+06	4.03204e+06	4.31191e+06	4.03012e+06	2.93605e+06	2.95729e+06	3.05503e+06	2.8403e+06	2.50195e+06	2.80436e+06	3.09781e+06	3.20351e+06	3.37652e+06
Com_26520_neg	D-Ribulose 1,5-bisphosphate	C5 H12 O11 P2	309.986	6.418	308.979					882887	1.32167e+06	1.15434e+06	1.58304e+06	1.53329e+06	1.04624e+06	647018	402158	572663	1.01164e+06	416853	677420	767932	782635	551800	426033	493743	746310	590484	961345	1.06707e+06
Com_27021_neg	LPA 18:0	C21 H43 O7 P	438.274	11.105	437.267	Lipids and lipid-like molecules	Glycerophospholipids	Glycerophosphates	1,2-diacylglycerol-3-phosphates	1.16711e+06	897311	897937	868383	853728	964297	598929	3.7407e+06	630347	584901	628172	609983	599534	603292	630281	587512	670754	634404	754001	645985	608914
Com_27168_neg	LPE 17:1	C22 H44 N O7 P	465.286	9.248	464.278	Lipids and lipid-like molecules	Glycerophospholipids	Glycerophosphoethanolamines	1-acyl-sn-glycero-3-phosphoethanolamines	216634	215292	222927	211735	217167	228065	146641	1.28334e+06	154355	146848	145418	149419	153622	148577	149178	144396	162367	152913	177211	154183	154635
Com_27191_neg	PC 16:1_18:2	C42 H78 N O8 P	801.552	10.605	800.545					1.16481e+06	930794	951946	907207	899702	943322	598077	802673	752597	595022	3.69493e+06	604682	702770	727671	667668	674586	699326	645129	802304	695392	684121
Com_27323_neg	Ethyl 3,4-dihydroxybenzoate	C9 H10 O4	182.057	3.923	181.05					5.2647e+06	4.36149e+06	4.26173e+06	3.69535e+06	3.21646e+06	4.35141e+06	4.24655e+06	4.75077e+06	5.47448e+06	4.04115e+06	1.52942e+06	5.77974e+06	5.21989e+06	5.2328e+06	6.06502e+06	9.77827e+06	5.2198e+06	5.72804e+06	4.15616e+06	5.5634e+06	4.94223e+06
Com_27340_neg	Mogroside III	C48 H82 O19	962.544	8.566	961.537	Lipids and lipid-like molecules	Steroids and steroid derivatives	Cucurbitacins	Cucurbitacins	2.53375e+06	538088	514996	628564	592248	523465	177405	207270	178248	169048	177945	183704	253578	233672	197446	183858	225154	231742	278573	290010	282984
Com_27890_neg	Loureirin B	C18 H20 O5	316.127	4.948	315.119	Phenylpropanoids and polyketides	Linear 1,3-diarylpropanoids	Chalcones and dihydrochalcones	Retro-dihydrochalcones	1.48795e+06	1.72002e+06	1.89764e+06	1.65315e+06	1.7127e+06	1.462e+06	2.44664e+06	1.98907e+06	2.13218e+06	2.25626e+06	2.19304e+06	2.16746e+06	2.89459e+06	2.91849e+06	3.11043e+06	2.83834e+06	2.6502e+06	2.6426e+06	1.94564e+06	2.34137e+06	2.33473e+06
Com_27976_neg	Rebaudioside C	C44 H70 O22	950.434	1.212	949.426	Lipids and lipid-like molecules	Prenol lipids	Terpene glycosides	Steviol glycosides	432807	250667	421243	768438	568105	647615	99645.7	45397.6	98326.5	48491.7	57591.4	54229.9	192597	524637	60543.2	270064	238324	75986.5	144848	205868	200801
Com_28228_neg	PE 14:0_16:1	C35 H68 N O8 P	661.469	11.598	660.462					899263	275901	275011	270196	260354	324533	197100	252072	1.96104e+06	190438	325717	540346	426373	193382	372457	193554	214542	196687	230933	203829	193246
Com_28380_neg	Lactose	C12 H22 O11	342.117	2.976	341.11	Organic oxygen compounds	Organooxygen compounds	Carbohydrates and carbohydrate conjugates	O-glycosyl compounds	6.77758e+06	1.26584e+07	8.52774e+06	541734	6.69327e+06	6.61826e+06	3.77578e+06	5.4735e+06	4.87526e+06	5.69835e+06	3.84452e+06	5.5564e+06	5.26443e+06	5.28842e+06	4.07128e+06	4.58238e+06	4.80681e+06	5.25175e+06	7.06843e+06	5.51773e+06	3.80982e+06
Com_28450_neg	C-pentosyl-luteolin-C-hexoside	C26 H28 O15	580.143	4.971	579.136					1.88952e+06	1.82823e+06	2.16725e+06	1.94272e+06	1.99312e+06	1.48691e+06	433118	435281	466599	471917	442619	420191	680720	492087	580736	493914	685264	733317	591682	445430	428071
Com_28548_neg	Chalcone	C15 H12 O	208.09	5.17	207.082	Phenylpropanoids and polyketides	Linear 1,3-diarylpropanoids	Chalcones and dihydrochalcones	Retrochalcones	735460	443257	447910	415340	399426	419085	480833	456844	519223	539569	506779	486390	594688	581798	504311	704826	546931	991179	503777	519944	519389
Com_28601_neg	PE-Cer 12:1;2O/20:0;O	C34 H69 N2 O7 P	648.485	10.15	647.478					322868	321774	311980	318407	319088	649166	207920	338145	2.45765e+06	211019	632659	437941	411334	300125	456838	344896	530447	215422	281622	234980	231179
Com_29023_neg	Trillin	C33 H52 O8	576.365	7.411	557.346	Lipids and lipid-like molecules	Steroids and steroid derivatives	Steroidal glycosides	Steroidal saponins	2.23623e+06	2.88312e+06	2.56881e+06	2.05057e+06	2.20967e+06	1.97341e+06	957200	686406	638210	633427	1.34393e+06	613767	447883	490382	637808	794613	727377	634588	1.21763e+06	1.04325e+06	1.08523e+06
Com_29031_neg	LPC 22:4	C30 H54 N O7 P	617.37	9.696	616.363	Lipids and lipid-like molecules	Glycerophospholipids	Glycerophosphocholines	Phosphocholines	242228	242459	257985	233931	244952	243629	159818	1.00368e+06	200191	165537	157155	162185	174016	172595	170243	181765	181685	166620	207808	180948	168559
Com_29144_neg	5-[4-(2-furylcarbonyl)piperazino]-5-oxo-3-phenylpentanoic acid	C20 H22 N2 O5	370.147	3.475	369.14					2.98919e+06	3.13438e+06	3.45336e+06	2.84953e+06	2.4782e+06	2.92096e+06	692987	730707	730593	751070	972433	738187	1.80325e+06	1.59191e+06	1.63378e+06	1.6847e+06	1.54705e+06	1.87731e+06	1.46139e+06	1.48487e+06	1.42749e+06
Com_29253_neg	LPG O-17:1	C23 H47 O8 P	482.301	9.113	481.294					210851	288223	271085	253435	235679	226743	150042	912602	161684	147642	159126	144968	168206	156744	146271	147123	172986	162603	183740	177102	177995
Com_29297_neg	10-Gingerol	C21 H34 O4	350.246	7.101	349.239	Benzenoids	Phenols	Methoxyphenols	Gingerols	7.18491e+06	1.39739e+07	7.58333e+06	6.96358e+06	5.71611e+06	6.00285e+06	4.94759e+06	4.47533e+06	4.45807e+06	4.00916e+06	3.77875e+06	4.32408e+06	4.12451e+06	4.4094e+06	4.54051e+06	4.77132e+06	4.16109e+06	4.28795e+06	4.69293e+06	4.9656e+06	4.68587e+06
Com_29391_neg	Oroxin B	C27 H30 O15	594.159	3.583	593.151	Phenylpropanoids and polyketides	Flavonoids	Flavonoid glycosides	Flavonoid-7-O-glycosides	1.2495e+06	1.36788e+06	802261	1.35699e+06	1.03362e+06	1.00297e+06	2.92914e+06	2.95612e+06	2.17813e+06	2.33057e+06	2.27271e+06	2.04853e+06	2.04354e+06	1.89204e+06	2.19374e+06	3.54126e+06	1.6331e+06	2.21818e+06	3.00273e+06	2.38523e+06	1.98945e+06
Com_30371_neg	Procyanidin B2	C30 H26 O12	578.141	5.032	577.134	Phenylpropanoids and polyketides	Flavonoids	Biflavonoids and polyflavonoids	Biflavonoids and polyflavonoids	479775	713782	853532	933868	859567	681052	269988	259306	288818	280562	268409	258923	680720	521299	463669	474512	627807	733315	317087	445430	568078
Com_30430_neg	3-Methyladipic acid	C7 H12 O4	160.073	2.11	159.066	Lipids and lipid-like molecules	Fatty Acyls	Fatty acids and conjugates	Medium-chain fatty acids	1.93858e+06	2.91542e+06	3.41393e+06	2.55119e+06	2.34255e+06	2.203e+06	865570	2.02482e+06	1.99149e+06	2.12761e+06	2.43666e+06	2.44906e+06	1.44573e+06	2.05024e+06	1.81237e+06	2.10896e+06	1.4179e+06	1.93316e+06	2.04778e+06	2.34766e+06	2.24878e+06
Com_30573_neg	2'-Deoxyuridine-5-monophosphate	C9 H13 N2 O8 P	308.036	1.353	307.029	Nucleosides, nucleotides, and analogues	Pyrimidine nucleotides	Pyrimidine deoxyribonucleotides	Pyrimidine 2'-deoxyribonucleoside monophosphates	1.70395e+06	2.08689e+06	2.20591e+06	1.57161e+06	1.50519e+06	2.18394e+06	491786	484863	657565	508021	482414	519384	464978	669611	419497	483010	798974	470757	661241	531934	527882
Com_31276_neg	Phytanic acid	C20 H40 O2	312.303	9.126	311.295	Lipids and lipid-like molecules	Prenol lipids	Diterpenoids	Acyclic diterpenoids	800028	970929	859357	1.30279e+06	1.57397e+06	1.20025e+06	575079	877513	2.41853e+06	535782	1.40274e+06	947457	508084	772988	644911	471028	1.13767e+06	663658	705478	562208	537655
Com_31339_neg	2-Hydroxy-1-(4-methoxyphenyl)propyl hexopyranoside	C16 H24 O8	344.147	5.119	381.095					1.39576e+06	1.56628e+06	1.51397e+06	1.0266e+06	1.00373e+06	1.33139e+06	752939	1.0161e+06	758912	1.09471e+06	766750	857029	1.14845e+06	1.79913e+06	1.21055e+06	1.97994e+06	1.14433e+06	1.329e+06	1.3394e+06	1.21546e+06	879552
Com_31371_neg	Sanguinarine chloride	C20 H14 Cl N O4	367.062	1.944	366.054	Alkaloids and derivatives	Benzophenanthridine alkaloids	Quaternary benzophenanthridine alkaloids	Quaternary benzophenanthridine alkaloids	267163	557012	287949	292108	277343	259954	260786	249203	253185	365106	552490	257023	289768	356540	269881	288525	328608	291160	279205	290407	274681
Com_31663_neg	alpha-D-Glucopyranosyl 2-O-(2-methylbutanoyl)-alpha-D-glucopyranoside	C17 H30 O12	472.179	3.367	471.172					897451	1.01095e+06	953987	1.06238e+06	850562	809723	1.13644e+06	1.08113e+06	1.01472e+06	1.02403e+06	1.12796e+06	1.10303e+06	1.37233e+06	1.50991e+06	1.59222e+06	1.5551e+06	1.26225e+06	1.54113e+06	806888	1.27533e+06	1.29729e+06
Com_32724_neg	LysoPE 18:2 (2n isomer)	C23 H44 N O7 P	477.285	8.945	476.278					484728	432797	518368	750876	489444	777407	732662	1.34404e+06	603390	539501	1.11458e+06	1.02728e+06	367110	245279	247517	177070	138496	183901	540996	724736	677523
Com_32938_neg	3-Chloro-L-tyrosine	C9 H10 Cl N O3	215.034	4.659	214.027	Organic acids and derivatives	Carboxylic acids and derivatives	Amino acids, peptides, and analogues	Tyrosine and derivatives	119237	121105	153510	138465	141209	112663	294125	1.3314e+06	1.1719e+06	1.18265e+06	1.4131e+06	1.45205e+06	163629	158936	161776	156209	169627	151412	443511	523214	530814
Com_34293_neg	Paederosidic acid	C18 H24 O12 S	464.099	4.577	463.092	Lipids and lipid-like molecules	Prenol lipids	Terpene glycosides	Iridoid O-glycosides	1.62212e+06	1.66424e+06	1.10265e+06	837738	937276	1.45584e+06	514191	340369	314127	439048	455818	535982	393941	432864	396716	522757	356806	448161	581470	648135	750101
Com_5_neg	Isofraxidin	C11 H10 O5	222.052	5.499	221.045	Phenylpropanoids and polyketides	Coumarins and derivatives	Hydroxycoumarins	7-hydroxycoumarins	9.71018e+09	1.00199e+10	1.03362e+10	9.80624e+09	1.01361e+10	9.44425e+09	9.89874e+09	9.88353e+09	9.8458e+09	1.02304e+10	9.96823e+09	9.9894e+09	7.75233e+09	7.84513e+09	7.52571e+09	7.44207e+09	8.40375e+09	7.92083e+09	9.17742e+09	9.05866e+09	9.24103e+09
Com_9615_neg	(R)-3-Hydroxy myristic acid	C14 H28 O3	244.204	7.706	243.196	Lipids and lipid-like molecules	Fatty Acyls	Fatty acids and conjugates	Long-chain fatty acids	9.44274e+06	9.97085e+06	1.03199e+07	1.16007e+07	1.28461e+07	1.17226e+07	6.94855e+06	7.78981e+06	6.44321e+06	8.52792e+06	7.24227e+06	6.73004e+06	7.62268e+06	7.24579e+06	7.65667e+06	6.3653e+06	6.87857e+06	6.95181e+06	7.99978e+06	7.60048e+06	7.23338e+06
Com_63_neg	Terephthalic acid	C8 H6 O4	184.036	5.466	183.029	Organic acids and derivatives	Carboxylic acids and derivatives	Dicarboxylic acids and derivatives	Dicarboxylic acids and derivatives	2.63076e+06	2.83909e+06	2.81643e+06	2.7655e+06	2.43487e+06	2.74293e+06	1.67943e+06	2.28441e+06	2.27956e+06	2.35214e+06	2.25752e+06	2.3232e+06	2.91842e+06	6.72234e+06	3.0729e+06	2.88907e+06	2.88946e+06	8.72142e+06	2.29172e+06	2.31382e+06	2.28908e+06
Com_909_neg	trans-Cinnamic acid	C9 H8 O2	148.051	6.143	147.044	Phenylpropanoids and polyketides	Cinnamic acids and derivatives	Cinnamic acids	Cinnamic acids	6.3476e+07	6.81214e+07	6.89109e+07	6.72147e+07	6.75418e+07	5.6428e+07	1.39279e+08	1.45581e+08	1.25339e+08	1.4099e+08	1.37503e+08	1.43891e+08	1.04665e+08	1.09382e+08	1.03859e+08	9.04605e+07	8.67953e+07	9.47476e+07	9.83148e+07	1.03257e+08	1.02e+08
Com_867_neg	9-HpOTrE	C18 H30 O4	310.214	6.838	309.207	Lipids and lipid-like molecules	Fatty Acyls	Lineolic acids and derivatives	Lineolic acids and derivatives	8.44784e+07	8.99667e+07	9.01953e+07	8.84793e+07	8.03306e+07	8.18328e+07	1.75445e+08	1.79238e+08	1.2662e+08	1.78582e+08	1.74825e+08	1.5194e+08	5.79545e+07	5.64066e+07	5.37282e+07	5.41631e+07	4.31035e+07	4.88054e+07	1.0901e+08	1.02184e+08	1.10498e+08
Com_1592_neg	Catechol	C6 H6 O2	110.036	1.54	109.028	Benzenoids	Phenols	Benzenediols	Catechols	9.47658e+07	8.87399e+07	9.55507e+07	8.9954e+07	7.97778e+07	7.70865e+07	2.70294e+07	3.23043e+07	9.89436e+06	4.77796e+07	2.29357e+07	1.99975e+07	5.62771e+07	6.35634e+07	4.74076e+07	5.27525e+07	1.43771e+07	3.54988e+07	3.58199e+07	3.9945e+07	2.35296e+07
Com_2433_neg	Prostaglandin K2	C20 H30 O5	350.209	6.555	349.202	Lipids and lipid-like molecules	Fatty Acyls	Eicosanoids	Prostaglandins and related compounds	1.12251e+08	1.22228e+08	9.4955e+07	9.42557e+07	5.2079e+07	8.31345e+07	8.73252e+07	9.45963e+07	8.95388e+07	8.68827e+07	9.75943e+07	8.93372e+07	8.67273e+07	7.21584e+07	1.21732e+08	7.8992e+07	8.69112e+07	1.06823e+08	9.12455e+07	9.12259e+07	8.4301e+07
Com_1381_neg	Olivetol	C11 H16 O2	180.115	6.227	225.113	Benzenoids	Phenols	Benzenediols	Resorcinols	2.21692e+08	2.37972e+08	2.29589e+08	2.15045e+08	2.2461e+08	2.12712e+08	5.05608e+07	5.40507e+07	4.97378e+07	5.69676e+07	4.91567e+07	5.01582e+07	9.04988e+07	9.25336e+07	9.40129e+07	8.98001e+07	8.45467e+07	9.03334e+07	9.96058e+07	9.69174e+07	9.93648e+07
Com_94_neg	3-[3-(beta-D-Glucopyranosyloxy)-2-hydroxyphenyl]propanoic acid	C15 H20 O9	344.111	5.144	343.104					2.27971e+08	2.36722e+08	2.37375e+08	2.15979e+08	2.15126e+08	2.11957e+08	7.44261e+08	7.75119e+08	7.48482e+08	7.73763e+08	7.75793e+08	7.81362e+08	3.41611e+08	3.49817e+08	3.22412e+08	3.64983e+08	3.49793e+08	3.37161e+08	5.01287e+08	5.2421e+08	5.10702e+08
Com_2742_neg	3-Methyl-2-Oxobutanoic Acid	C5 H8 O3	116.047	5.528	277.093	Organic acids and derivatives	Keto acids and derivatives	Short-chain keto acids and derivatives	Short-chain keto acids and derivatives	7.69477e+07	5.47058e+06	7.47817e+07	7.42158e+07	7.57637e+07	7.4426e+07	2.29622e+07	1.90239e+07	1.99228e+07	2.16648e+07	2.28945e+07	1.36898e+07	5.93881e+07	6.03522e+07	5.21341e+07	5.04418e+07	5.37328e+07	5.35934e+07	5.06218e+07	3.76379e+07	5.04306e+07
Com_919_neg	Scopoletin	C10 H8 O4	192.042	5.334	237.04	Phenylpropanoids and polyketides	Coumarins and derivatives	Hydroxycoumarins	7-hydroxycoumarins	4.96774e+07	4.09668e+07	4.62324e+07	4.27646e+07	4.00798e+07	3.68699e+07	1.30437e+08	1.12075e+08	1.16124e+08	1.31002e+08	1.21747e+08	1.18955e+08	1.3325e+08	1.55182e+08	1.29348e+08	1.4883e+08	1.37044e+08	1.37105e+08	1.07062e+08	1.0856e+08	1.13866e+08
Com_1977_neg	3-[4-methyl-1-(2-methylpropanoyl)-3-oxocyclohexyl]butanoic acid	C15 H24 O4	268.167	6.291	267.16					1.52654e+08	1.53191e+08	1.54848e+08	1.47828e+08	1.29785e+08	1.24844e+08	4.06747e+07	3.44507e+07	3.33991e+07	3.3324e+07	3.55555e+07	3.36223e+07	5.5291e+07	5.81028e+07	5.78459e+07	6.06434e+07	5.31054e+07	6.30879e+07	6.08349e+07	6.09048e+07	5.86328e+07
Com_540_neg	(+)-Dihydrojasmonic acid	C12 H20 O3	212.141	6.171	211.133	Lipids and lipid-like molecules	Fatty Acyls	Lineolic acids and derivatives	Jasmonic acids	3.88909e+08	3.97083e+08	4.04058e+08	3.80388e+08	3.57308e+08	3.74303e+08	3.56214e+07	3.4256e+07	4.09155e+07	3.97057e+07	3.47801e+07	6.92367e+07	3.83116e+07	4.06005e+07	3.86191e+07	3.64045e+07	5.53621e+07	3.84846e+07	9.02432e+07	9.08257e+07	8.58091e+07
Com_6849_neg	Orientin	C21 H20 O11	448.102	5.339	447.095	Phenylpropanoids and polyketides	Flavonoids	Flavonoid glycosides	Flavonoid 8-C-glycosides	1.84511e+06	1.84942e+06	1.92138e+06	8.01199e+06	7.73509e+06	2.6242e+06	2.64683e+07	1.61328e+07	2.19179e+07	1.13443e+07	2.23988e+07	1.88923e+07	1.15614e+07	1.06089e+07	1.01293e+07	1.19122e+07	8.94039e+06	1.2677e+07	1.05674e+07	1.1552e+07	1.19084e+07
Com_910_neg	Fumaric acid	C4 H4 O4	116.01	2.041	115.002	Organic acids and derivatives	Carboxylic acids and derivatives	Dicarboxylic acids and derivatives	Dicarboxylic acids and derivatives	5.65123e+07	6.01681e+07	6.81194e+07	5.90222e+07	5.29667e+07	5.08859e+07	1.2791e+08	7.03112e+07	1.15717e+08	1.38167e+08	1.21299e+08	1.01623e+08	6.88423e+07	6.48412e+07	6.57124e+07	6.71782e+07	4.00469e+07	5.46892e+07	7.75045e+07	8.26049e+07	7.61791e+07
Com_1297_neg	Poricoic acid B	C30 H44 O5	484.319	7.881	483.312	Lipids and lipid-like molecules	Prenol lipids	Triterpenoids	Triterpenoids	9.99182e+07	1.16745e+08	1.20301e+08	9.75515e+07	3.58824e+06	1.02092e+08	1.24131e+08	1.3476e+08	6.52624e+07	1.08735e+08	1.03236e+08	1.43708e+08	1.09394e+08	1.04384e+08	1.18167e+08	1.13518e+08	8.80235e+07	1.14087e+08	1.12955e+08	1.13619e+08	1.20203e+08
Com_15928_neg	Eriodictyol	C15 H12 O6	288.063	7.1	333.061	Phenylpropanoids and polyketides	Flavonoids	Flavans	Flavanones	1.79765e+07	1.13971e+07	9.47945e+06	7.35617e+06	5.76582e+06	1.38372e+07	5.36945e+07	5.74143e+07	6.29434e+07	5.32526e+07	6.28645e+07	5.83535e+07	3.52518e+07	3.31504e+07	4.49953e+07	3.81407e+07	3.15194e+07	3.5783e+07	3.85478e+07	4.08717e+07	3.93202e+07
Com_309_neg	Apigenin C-pentoside	C20 H18 O9	402.095	6.18	401.088					2.14722e+08	1.68613e+08	1.18604e+08	1.62838e+08	3.42269e+08	2.43932e+08	2.96784e+08	2.77793e+08	3.27742e+08	3.55574e+08	3.11984e+08	2.9015e+08	1.65565e+08	1.4975e+08	1.85116e+08	1.54966e+08	1.68061e+08	1.70249e+08	2.14005e+08	2.14477e+08	2.20685e+08
Com_1258_neg	Glutaric acid	C5 H8 O4	132.041	4.341	131.034	Organic acids and derivatives	Carboxylic acids and derivatives	Dicarboxylic acids and derivatives	Dicarboxylic acids and derivatives	7.45823e+07	8.05674e+07	7.52965e+07	6.49652e+07	6.31102e+07	6.97204e+07	2.35262e+08	2.32781e+08	2.0213e+08	2.40227e+08	2.4472e+08	2.30953e+08	1.08858e+08	1.09546e+08	1.102e+08	1.0987e+08	7.88518e+07	1.0143e+08	1.38557e+08	1.40918e+08	1.48829e+08
Com_1739_neg	Kirenol	C20 H34 O4	338.246	6.487	383.244	Lipids and lipid-like molecules	Prenol lipids	Diterpenoids	Diterpenoids	8.08721e+07	7.52565e+07	7.87468e+07	7.46944e+07	7.25111e+07	6.71208e+07	6.49761e+07	5.95174e+07	6.24262e+07	6.61027e+07	6.0234e+07	1.55356e+07	5.29408e+07	5.8636e+07	5.02335e+07	5.37859e+07	5.34593e+07	5.34113e+07	5.92644e+07	5.57296e+07	5.86137e+07
Com_5350_neg	N'-p-coumaroylspermine	C19 H32 N4 O2	348.251	6.865	347.244	Phenylpropanoids and polyketides	Cinnamic acids and derivatives	Hydroxycinnamic acids and derivatives	Coumaric acids and derivatives	9.29283e+06	9.88735e+06	9.89377e+06	1.04304e+07	9.18776e+06	8.66404e+06	3.15125e+06	3.17462e+06	2.96103e+06	3.41607e+06	3.5032e+06	3.55487e+06	1.93982e+07	1.83864e+07	1.77581e+07	1.80899e+07	1.54968e+07	1.85857e+07	9.67106e+06	1.02617e+07	9.53439e+06
Com_96_neg	Protocatechuic acid	C7 H6 O4	154.029	5.228	153.022	Benzenoids	Benzene and substituted derivatives	Benzoic acids and derivatives	Hydroxybenzoic acid derivatives	8.23227e+07	9.22861e+07	8.89613e+07	8.96711e+07	7.34632e+07	7.73137e+07	6.76654e+07	6.26878e+07	5.05491e+07	7.03909e+07	6.2668e+07	6.16523e+07	1.08096e+09	1.11243e+09	1.09191e+09	1.11184e+09	9.47929e+08	1.23165e+09	4.38881e+08	4.49738e+08	4.34754e+08
Com_11333_neg	2,4-Dihydroxybenzoic acid	C7 H6 O4	154.026	6.849	153.018	Benzenoids	Benzene and substituted derivatives	Benzoic acids and derivatives	Hydroxybenzoic acid derivatives	2.9594e+08	2.07856e+08	1.90091e+08	1.54066e+08	1.60074e+08	1.78104e+08	5.26791e+08	5.73756e+08	5.42928e+08	5.43963e+08	5.5147e+08	5.21114e+08	5.07287e+08	5.07452e+08	4.43952e+08	5.18457e+08	4.4669e+08	5.1408e+08	4.59013e+08	4.66728e+08	4.6214e+08
Com_796_neg	(+/-)12(13)-DiHOME	C18 H34 O4	296.235	7.93	295.228	Lipids and lipid-like molecules	Fatty Acyls	Fatty acids and conjugates	Long-chain fatty acids	2.388e+08	1.71479e+08	2.62077e+08	2.10468e+08	2.18583e+08	2.42452e+08	1.48148e+08	1.80852e+08	1.22091e+08	1.16234e+08	1.57391e+08	1.30504e+08	1.05653e+08	9.91537e+07	1.03605e+08	1.33001e+08	1.44742e+08	1.54462e+08	1.57672e+08	1.53455e+08	1.63599e+08
Com_1898_neg	Inositol	C6 H12 O6	180.063	1.889	179.055	Organic oxygen compounds	Organooxygen compounds	Alcohols and polyols	Cyclohexanols	6.83808e+07	7.58813e+07	7.15522e+07	7.40236e+07	8.68374e+06	6.0683e+07	8.44239e+07	8.18554e+07	6.67337e+07	6.69268e+07	8.34386e+07	7.41928e+07	8.19223e+07	7.26329e+07	8.30713e+07	7.71014e+07	7.53286e+07	6.14403e+07	7.13184e+07	7.149e+07	7.61888e+07
Com_363_neg	Cyanidin chloride	C15 H11 Cl O6	322.026	5.62	321.018	Phenylpropanoids and polyketides	Flavonoids	Hydroxyflavonoids	7-hydroxyflavonoids	9.96795e+07	1.06053e+08	8.9396e+07	8.31826e+07	8.19941e+07	8.12768e+07	1.64771e+08	1.98366e+08	2.06438e+08	1.85275e+08	1.77574e+08	1.43101e+08	2.30237e+08	2.60577e+08	2.30202e+08	2.69722e+08	2.38978e+08	2.59026e+08	1.83724e+08	1.81257e+08	1.78762e+08
Com_329_neg	Methyl syringate	C10 H12 O5	212.068	5.182	211.061	Benzenoids	Benzene and substituted derivatives	Benzoic acids and derivatives	Gallic acid and derivatives	1.34281e+08	1.20649e+08	1.04792e+08	9.95644e+07	9.77967e+07	1.10939e+08	2.50191e+08	2.68201e+08	2.50938e+08	2.5107e+08	2.49919e+08	2.52916e+08	2.58052e+08	2.78441e+08	2.71394e+08	2.72969e+08	2.85358e+08	2.8668e+08	2.44167e+08	2.4333e+08	2.49641e+08
Com_1628_neg	Eupatilin	C18 H16 O7	344.09	5.82	343.082	Phenylpropanoids and polyketides	Flavonoids	O-methylated flavonoids	6-O-methylated flavonoids	1.00791e+07	6.40372e+06	3.30329e+06	3.34022e+06	2.62402e+06	3.84526e+06	7.95298e+07	7.53924e+07	1.0023e+08	8.29331e+07	8.10909e+07	8.26082e+07	4.1523e+07	4.20767e+07	4.27812e+07	4.54599e+07	4.01133e+07	4.64152e+07	5.40774e+07	5.16087e+07	5.47073e+07
Com_1132_neg	Isorhapontigenin	C15 H14 O4	258.089	5.371	257.082	Phenylpropanoids and polyketides	Stilbenes	Not available	Stilbenes	8.95304e+06	9.66202e+06	620282	9.41159e+06	9.45303e+06	9.33478e+06	1.97788e+08	2.39693e+08	2.76058e+08	3.33578e+08	3.2087e+08	3.84427e+08	1.28264e+08	1.23827e+08	1.336e+08	1.2368e+08	1.15128e+08	1.29684e+08	1.84136e+08	1.91895e+08	1.91002e+08
Com_1798_neg	Pentadecanoic acid	C15 H30 O2	242.224	9.966	241.217	Lipids and lipid-like molecules	Fatty Acyls	Fatty acids and conjugates	Long-chain fatty acids	1.05441e+07	1.76626e+07	2.89367e+07	2.92694e+07	1.45077e+07	1.42279e+07	1.47578e+07	4.26535e+07	2.76152e+07	1.24753e+07	1.80636e+07	1.28465e+07	2.75911e+07	2.54738e+07	1.45601e+07	2.93479e+07	1.05138e+07	1.74229e+07	1.62149e+07	1.61998e+07	1.79344e+07
Com_5896_neg	Homovanillic acid	C9 H10 O4	182.057	6.465	163.039	Benzenoids	Phenols	Methoxyphenols	Methoxyphenols	2.51455e+07	1.70673e+07	1.52797e+07	2.58526e+07	1.55661e+07	2.51471e+07	4.41929e+07	4.79873e+07	4.56732e+07	4.6415e+07	4.95675e+07	4.39349e+07	2.67594e+07	2.76678e+07	2.57498e+07	2.61182e+07	2.41473e+07	2.69761e+07	3.06111e+07	3.10123e+07	3.41938e+07
Com_1436_neg	PE 16:0_16:1	C37 H72 N O8 P	689.5	11.322	688.493					4.5584e+07	5.38608e+07	8.01968e+06	8.11036e+06	8.23325e+06	4.3774e+07	2.26378e+07	3.81349e+06	3.14828e+07	6.4893e+06	1.2573e+08	3.87298e+07	7.09083e+06	3.23924e+07	4.55167e+07	4.26574e+07	4.93146e+07	4.11927e+07	3.14793e+07	3.00632e+07	4.31679e+07
Com_9031_neg	Griffonilide	C8 H8 O4	168.042	6.092	167.034	Organoheterocyclic compounds	Benzofurans	Not available	Benzofurans	6.15033e+07	2.97455e+07	3.61808e+07	3.05997e+07	3.00933e+07	3.8928e+07	1.18458e+08	1.184e+08	1.1944e+08	1.21361e+08	1.26345e+08	1.20085e+08	1.0241e+08	1.07905e+08	1.12508e+08	1.13188e+08	9.56037e+07	1.14774e+08	1.01794e+08	1.01979e+08	9.92966e+07
Com_634_neg	2-Isopropylmalic acid	C7 H12 O5	130.062	5.185	175.06	Lipids and lipid-like molecules	Fatty Acyls	Fatty acids and conjugates	Hydroxy fatty acids	2.49817e+08	2.81248e+08	2.83442e+08	2.84846e+08	2.56524e+08	2.44218e+08	3.12754e+07	2.7057e+07	2.52371e+07	2.84905e+07	2.66711e+07	2.83326e+07	5.56791e+07	5.45315e+07	4.99131e+07	5.23236e+07	5.13568e+07	4.96379e+07	8.09417e+07	8.10046e+07	7.83115e+07
Com_5650_neg	Sauchinone	C20 H20 O6	356.126	5.578	355.119					1.59349e+07	1.37303e+07	1.42593e+07	8.25959e+06	1.0273e+07	1.1213e+07	1.13218e+07	5.71326e+06	1.23605e+07	1.20579e+07	1.19528e+07	1.1201e+07	1.24998e+07	1.40694e+07	1.15307e+07	1.25954e+07	1.9091e+07	1.30476e+07	1.41514e+07	1.31923e+07	1.27855e+07
Com_1586_neg	Polygalic acid	C29 H44 O6	488.316	6.997	487.309	Lipids and lipid-like molecules	Steroids and steroid derivatives	Hydroxysteroids	12-alpha-hydroxysteroids	1.23959e+08	1.89135e+08	1.95582e+08	1.92031e+08	1.84932e+08	1.89368e+08	1.16373e+08	1.24132e+08	1.05156e+08	1.20319e+08	1.17106e+08	1.15064e+08	1.01247e+08	1.01805e+08	9.5487e+07	7.03592e+07	9.19167e+07	9.75347e+07	1.21846e+08	1.16556e+08	1.17406e+08
Com_446_neg	Ganoderic acid A	C30 H44 O7	516.309	6.564	515.302	Lipids and lipid-like molecules	Prenol lipids	Triterpenoids	Triterpenoids	4.51978e+08	9.93819e+08	1.00887e+09	4.72521e+08	2.52826e+08	9.06548e+08	2.56027e+08	1.98525e+08	1.55424e+08	2.05906e+08	2.27912e+08	6.53373e+07	1.66948e+08	6.5332e+07	1.9043e+08	1.62263e+08	1.55689e+08	7.4398e+07	1.91806e+08	1.89238e+08	2.52947e+08
Com_373_neg	Ganoderic acid C2	C30 H46 O7	518.325	6.629	517.318	Lipids and lipid-like molecules	Prenol lipids	Triterpenoids	Triterpenoids	4.66427e+08	4.87013e+08	5.77588e+08	4.7382e+08	4.9518e+08	4.62043e+08	3.56906e+08	3.59618e+08	3.18141e+08	3.32682e+08	3.3558e+08	3.41788e+08	3.13388e+08	3.56186e+08	2.97494e+08	3.2413e+08	2.77312e+08	3.21521e+08	3.46262e+08	3.45528e+08	3.53437e+08
Com_299_neg	Androsin	C15 H20 O8	328.116	5.841	327.109	Lipids and lipid-like molecules	Steroids and steroid derivatives	Androstane steroids	Androgens and derivatives	4.76743e+08	4.54774e+08	4.66342e+08	4.16233e+08	3.6901e+08	4.22632e+08	6.62738e+08	5.23642e+08	5.3294e+08	5.59927e+08	6.11932e+08	5.93792e+08	4.44369e+08	4.89569e+08	4.8375e+08	4.72678e+08	3.34727e+08	4.49647e+08	4.83371e+08	5.01983e+08	4.90204e+08
Com_1820_neg	3,4,5-Trimethoxycinnamic acid	C12 H14 O5	238.084	5.762	237.076					7.21318e+07	6.61766e+07	8.01829e+07	6.32855e+07	5.47076e+07	5.8018e+07	5.79133e+07	5.8169e+07	5.28482e+07	5.53428e+07	5.28614e+07	5.7511e+07	1.37648e+07	1.66526e+07	1.70027e+07	1.53123e+07	1.50539e+07	1.66008e+07	3.93181e+07	4.3722e+07	4.59115e+07
Com_1415_neg	Dl-Indole-3-lactic acid	C11 H11 N O3	205.073	5.668	204.066	Organoheterocyclic compounds	Indoles and derivatives	Indolyl carboxylic acids and derivatives	Indolyl carboxylic acids and derivatives	3.70845e+06	3.05947e+06	4.09932e+06	2.97268e+06	3.57149e+06	1.40778e+06	3.96638e+07	4.11884e+07	3.5023e+07	3.50809e+07	3.43381e+07	3.94381e+07	5.25249e+07	5.52904e+07	5.68036e+07	6.29556e+07	5.81227e+07	6.5956e+07	3.60639e+07	4.28864e+07	3.82839e+07
Com_1641_neg	Benzoic acid	C7 H6 O2	122.036	5.037	121.028	Benzenoids	Benzene and substituted derivatives	Benzoic acids and derivatives	Benzoic acids	7.10788e+07	6.54443e+07	9.30753e+07	8.90551e+07	5.88803e+07	9.07951e+07	1.09471e+08	1.12316e+08	1.23081e+08	1.22038e+08	1.29869e+08	1.26803e+08	1.20285e+08	9.03102e+07	8.66865e+07	9.0109e+07	8.63676e+07	9.23113e+07	9.69094e+07	8.53959e+07	8.43765e+07
Com_411_neg	18-β-Glycyrrhetinic acid	C30 H46 O4	470.34	7.868	469.333	Lipids and lipid-like molecules	Prenol lipids	Triterpenoids	Triterpenoids	4.13979e+07	2.47471e+08	7.58795e+07	2.45993e+08	6.76372e+07	1.97044e+08	1.4044e+08	2.0005e+08	6.69107e+07	1.08596e+08	1.0187e+08	2.61981e+08	1.62248e+08	1.20467e+08	2.23922e+08	1.53994e+08	1.02434e+08	1.44359e+08	1.77125e+08	1.70689e+08	1.81531e+08
Com_2453_neg	alpha-Asarone	C12 H16 O3	208.109	6.479	207.102	Benzenoids	Phenol ethers	Anisoles	Anisoles	6.73784e+07	5.61724e+07	5.88191e+07	6.53965e+07	6.32545e+07	5.8954e+07	2.62664e+07	2.45946e+07	3.00202e+07	2.74983e+07	2.5559e+07	2.82967e+07	3.2289e+07	3.30638e+07	3.21031e+07	3.18674e+07	4.06632e+07	3.3229e+07	3.6101e+07	3.65148e+07	3.45059e+07
Com_711_neg	3-Dehydroshikimic acid	C7 H8 O5	172.037	5.259	343.067	Organic oxygen compounds	Organooxygen compounds	Carbonyl compounds	Cyclohexenones	1.93161e+08	1.43996e+08	1.24386e+08	1.65314e+08	1.12159e+08	1.59538e+08	2.1667e+08	2.41985e+08	2.14628e+08	2.28155e+08	2.28107e+08	2.26039e+08	4.67699e+08	4.5034e+08	5.04507e+08	5.28585e+08	3.96488e+08	4.8987e+08	3.05465e+08	3.06469e+08	3.20738e+08
Com_3963_neg	Madecassic acid	C30 H48 O6	504.346	6.146	503.338	Lipids and lipid-like molecules	Prenol lipids	Triterpenoids	Triterpenoids	4.63603e+07	4.80309e+07	5.31512e+07	4.94908e+07	4.53217e+07	4.46532e+07	4.34047e+07	4.31509e+07	4.17311e+07	5.0823e+07	4.56158e+07	4.64912e+07	1.05801e+08	2.88156e+07	3.05153e+07	3.80939e+07	3.38689e+07	3.83142e+07	3.37333e+07	4.59693e+07	3.88437e+07
Com_159_neg	Salvianolic acid F	C17 H14 O6	314.079	5.443	313.072	Phenylpropanoids and polyketides	Stilbenes	Not available	Stilbenes	1.10754e+07	3.97861e+06	5.62915e+06	3.12659e+06	3.67494e+06	1.01619e+07	5.32824e+08	5.26126e+08	8.40216e+08	6.4993e+08	6.45617e+08	5.19537e+08	5.19078e+08	5.17744e+08	4.21678e+08	5.2247e+08	5.16994e+08	4.88369e+08	4.77131e+08	4.7899e+08	4.81671e+08
Com_1303_neg	1,11-Undecanedicarboxylic acid	C13 H24 O4	244.167	6.776	243.16	Lipids and lipid-like molecules	Fatty Acyls	Fatty acids and conjugates	Medium-chain fatty acids	1.05801e+08	9.99172e+07	1.13987e+08	1.02964e+08	9.4969e+07	9.82644e+07	8.22422e+07	7.70404e+07	7.59354e+07	7.68218e+07	8.15703e+07	7.50728e+07	7.46112e+07	7.46604e+07	7.32924e+07	7.23515e+07	7.70658e+07	7.78053e+07	8.05075e+07	7.88887e+07	8.10722e+07
Com_113_neg	Aflatoxin G1	C17 H12 O7	328.058	5.534	327.051	Phenylpropanoids and polyketides	Coumarins and derivatives	Furanocoumarins	Difurocoumarolactones	9.47166e+08	9.50498e+08	9.8641e+08	8.85656e+08	8.90195e+08	8.74551e+08	1.24164e+09	1.06406e+09	1.15078e+09	1.24179e+09	1.19175e+09	1.16977e+09	3.67775e+08	4.25937e+08	3.88538e+08	3.73464e+08	3.46276e+08	3.89063e+08	8.53378e+08	8.50364e+08	8.36355e+08
Com_4497_neg	Valepotriate	C22 H30 O8	422.195	8.583	421.188	Lipids and lipid-like molecules	Prenol lipids	Monoterpenoids	Iridoids and derivatives	1.45973e+07	2.0156e+07	1.86717e+07	4.94794e+07	4.83573e+07	4.81829e+07	2.72995e+07	4.50381e+07	3.60853e+07	2.30664e+07	2.73153e+07	2.78918e+07	1.91906e+07	1.91626e+07	1.41811e+07	1.65098e+07	1.39689e+07	2.25498e+07	2.82743e+07	2.80769e+07	2.91323e+07
Com_1276_neg	Efetaal	C12 H18 O2	194.13	6.722	239.128	Benzenoids	Benzene and substituted derivatives	Not available	Benzene and substituted derivatives	1.42277e+08	1.39148e+08	1.15125e+08	1.44727e+08	1.67654e+08	1.38949e+08	8.63236e+07	9.17804e+07	7.54471e+07	8.54899e+07	8.05803e+07	9.01316e+07	9.47853e+07	9.10432e+07	1.01763e+08	7.65743e+07	7.91297e+07	7.8866e+07	9.40445e+07	9.41415e+07	9.53161e+07
Com_1917_neg	Dodecanedioic acid	C12 H22 O4	184.146	6.534	183.138	Lipids and lipid-like molecules	Fatty Acyls	Fatty acids and conjugates	Medium-chain fatty acids	4.33507e+06	870205	4.67523e+06	3.9858e+06	4.14596e+06	3.94479e+06	424393	2.69361e+06	2.45581e+06	2.74096e+06	2.45484e+06	2.70776e+06	6.96696e+06	914911	3.47511e+06	3.5428e+06	3.08743e+06	3.14591e+06	3.12343e+06	3.40197e+06	2.8618e+06
Com_6364_neg	D-Mannose 6-phosphate	C6 H13 O9 P	260.027	5.415	259.02	Organic oxygen compounds	Organooxygen compounds	Carbohydrates and carbohydrate conjugates	Hexose phosphates	2.73625e+07	2.62217e+07	1.56649e+07	1.76302e+07	1.6789e+07	1.9304e+07	1.26785e+06	1.19852e+06	1.23825e+06	1.32657e+06	1.23001e+06	1.17423e+06	1.62781e+06	1.62794e+06	1.38287e+06	1.47568e+06	1.59915e+06	1.56356e+06	3.09036e+06	2.34343e+06	2.24635e+06
Com_7374_neg	Scutellarin	C21 H18 O12	462.079	5.318	461.072	Phenylpropanoids and polyketides	Flavonoids	Flavonoid glycosides	Flavonoid-7-O-glucuronides	1.80238e+07	1.88663e+06	1.95557e+07	5.70581e+06	6.77988e+06	1.75794e+07	3.15133e+07	1.9179e+07	2.18933e+07	2.49816e+07	2.45707e+07	2.39664e+07	2.42837e+07	2.28147e+07	2.95414e+07	7.87061e+06	2.40924e+07	2.01696e+07	2.54847e+07	2.24417e+07	2.19426e+07
Com_4929_neg	Hexadecanedioic acid	C16 H30 O4	286.214	7.752	285.207	Lipids and lipid-like molecules	Fatty Acyls	Fatty acids and conjugates	Long-chain fatty acids	4.84024e+07	5.42453e+07	6.05466e+07	5.30136e+07	4.98136e+07	4.56342e+07	2.86342e+07	2.55385e+07	2.12992e+07	2.45625e+07	2.5992e+07	2.4927e+07	2.88856e+07	2.71664e+07	2.12105e+07	2.83992e+07	2.14828e+07	2.76444e+07	2.91757e+07	2.59571e+07	2.77426e+07
Com_6167_neg	Hastatoside	C17 H24 O11	404.133	5.302	403.126	Lipids and lipid-like molecules	Prenol lipids	Terpene glycosides	Iridoid O-glycosides	1.22449e+07	7.43323e+06	1.36125e+07	1.17295e+07	1.31606e+07	1.72121e+07	4.32753e+06	3.84182e+06	2.99645e+06	3.99043e+06	3.02419e+06	3.89366e+06	8.00224e+06	9.36844e+06	8.08071e+06	6.67777e+06	6.48032e+06	7.66703e+06	8.09286e+06	5.23828e+06	6.79032e+06
Com_1362_neg	Sinapinic Acid	C11 H12 O5	224.068	5.59	269.067	Phenylpropanoids and polyketides	Cinnamic acids and derivatives	Hydroxycinnamic acids and derivatives	Hydroxycinnamic acids	6.7121e+07	6.18938e+07	7.79761e+07	7.74369e+07	5.90529e+07	6.6829e+07	1.7122e+07	2.10158e+07	1.68083e+07	1.7485e+07	1.66428e+07	2.18972e+07	4.78767e+07	1.07955e+08	5.50577e+07	4.4511e+07	4.03562e+07	4.52525e+07	4.39225e+07	4.61047e+07	4.54848e+07
Com_765_neg	di-C,C-pentosyl-apigenin	C25 H26 O13	534.14	6.889	515.122					3.33012e+08	3.09331e+08	3.32797e+08	2.39693e+08	1.54121e+08	2.45837e+08	1.23609e+08	6.67268e+07	1.14822e+08	6.41096e+07	5.6531e+07	1.0067e+08	1.1726e+08	1.33489e+08	1.52829e+08	1.66815e+08	1.42251e+08	1.22351e+08	1.39748e+08	1.39219e+08	1.36493e+08
Com_22195_neg	Nicotinuric Acid	C8 H8 N2 O3	180.053	3.944	359.099	Organic acids and derivatives	Carboxylic acids and derivatives	Amino acids, peptides, and analogues	N-acyl-alpha amino acids	1.07274e+06	1.02857e+06	1.06721e+06	897004	1.01584e+06	865013	3.34231e+06	3.60699e+06	3.03765e+06	3.19674e+06	3.35014e+06	3.1409e+06	2.58295e+06	2.63264e+06	2.41877e+06	2.62721e+06	2.10275e+06	2.70223e+06	2.18932e+06	2.39057e+06	2.24967e+06
Com_2113_neg	N-Phenylacetylglycine	C10 H11 N O3	193.073	5.192	238.072	Organic acids and derivatives	Carboxylic acids and derivatives	Amino acids, peptides, and analogues	N-acyl-alpha amino acids	6.95725e+06	1.53694e+07	6.4485e+06	5.67625e+06	6.2417e+06	5.22626e+06	7.61183e+07	3.7433e+07	6.23817e+07	5.96788e+07	6.32681e+07	5.89374e+07	1.04417e+07	6.97463e+06	1.013e+07	7.91621e+06	5.95828e+06	8.95864e+06	3.38229e+07	2.54157e+07	2.81673e+07
Com_180_neg	Syringetin	C17 H14 O8	346.069	5.372	345.061	Phenylpropanoids and polyketides	Flavonoids	Flavones	Flavonols	2.27561e+08	2.28052e+08	1.70645e+07	1.26178e+08	1.84417e+08	1.41825e+08	1.54541e+09	1.77579e+09	1.32454e+09	1.39546e+09	1.55317e+09	1.75433e+09	5.8935e+08	6.5639e+08	6.73853e+08	6.59024e+08	6.40022e+08	6.56223e+08	9.45672e+08	9.52567e+08	9.75429e+08
Com_1318_neg	8-O-acetyl shanzhiside methyl ester	C19 H28 O12	448.158	5.75	447.15					4.91869e+06	5.02138e+06	6.79171e+06	5.21041e+06	5.39544e+06	5.70061e+06	2.50601e+06	2.20921e+06	2.5516e+06	2.59801e+06	821545	2.3275e+06	2.74717e+06	2.65253e+06	4.4362e+06	2.28653e+06	4.30759e+06	3.09123e+06	3.8808e+06	4.48994e+06	3.31231e+06
Com_3700_neg	2-Aminoethylphosphonate	C2 H8 N O3 P	125.024	5.429	249.04	Organic acids and derivatives	Organic phosphonic acids and derivatives	Organic phosphonic acids	Organic phosphonic acids	3.24773e+07	3.17701e+07	3.43791e+07	2.78029e+07	2.50067e+07	2.62771e+07	6.52171e+07	8.65672e+07	6.59972e+07	7.56655e+07	6.12336e+07	1.05102e+08	6.85999e+07	8.05481e+07	6.91908e+07	7.89841e+07	6.43079e+07	7.08408e+07	6.53496e+07	6.22115e+07	6.36415e+07
Com_72_neg	4-Methylcatechol	C7 H8 O2	124.051	5.25	123.044	Benzenoids	Phenols	Benzenediols	Catechols	2.17124e+08	2.22402e+08	2.43423e+08	2.21948e+08	2.38497e+08	1.17991e+08	1.385e+09	1.35327e+09	7.7494e+08	1.43252e+09	1.20276e+09	1.29457e+09	1.14363e+09	1.09276e+09	1.15666e+09	1.03933e+09	1.19465e+09	1.3637e+09	1.02435e+09	1.0222e+09	1.10201e+09
Com_5076_neg	Protosappanin B	C16 H16 O6	304.095	6.336	349.093	Organic oxygen compounds	Organooxygen compounds	Ethers	Alkyl aryl ethers	2.46334e+07	2.45605e+07	2.66748e+07	2.38631e+07	2.19163e+07	2.32354e+07	4.90461e+07	4.77679e+07	4.00414e+07	4.58097e+07	4.45567e+07	4.74533e+07	2.8362e+07	1.07974e+07	2.7381e+07	2.46515e+07	1.98263e+07	2.57941e+07	3.12643e+07	3.35984e+07	3.0228e+07
Com_21703_neg	beta-Acetoxyisovalerylalkannin	C23 H26 O8	430.164	5.874	429.157					9.71089e+06	4.90841e+06	3.43713e+06	3.44836e+06	3.62319e+06	6.19014e+06	2.64363e+06	2.16853e+06	2.41336e+06	3.04998e+06	2.89692e+06	3.89217e+06	4.56099e+06	5.01524e+06	6.67359e+06	4.19064e+06	2.97338e+06	5.13602e+06	4.08966e+06	4.37426e+06	4.06426e+06
Com_1695_neg	Geraniol	C10 H18 O	154.135	6.213	199.133	Lipids and lipid-like molecules	Prenol lipids	Monoterpenoids	Acyclic monoterpenoids	1.08894e+08	1.43729e+08	1.46478e+08	1.41233e+08	1.36577e+08	1.19089e+08	8.45825e+07	8.59764e+07	7.99691e+07	8.37243e+07	8.72299e+07	8.66278e+07	8.29317e+07	8.60752e+07	7.99738e+07	7.73063e+07	8.29823e+07	7.83839e+07	9.17817e+07	9.25805e+07	9.17819e+07
Com_18772_neg	Heterophyllin B	C40 H58 N8 O8	778.437	6.579	777.43	Organic acids and derivatives	Carboxylic acids and derivatives	Amino acids, peptides, and analogues	Oligopeptides	2.56673e+06	3.36525e+06	2.48147e+06	2.61036e+06	2.44923e+06	2.75508e+06	2.31089e+06	2.49021e+06	1.45957e+06	2.16187e+06	2.04866e+06	1.96127e+06	1.37892e+06	1.42381e+06	1.28485e+06	1.15648e+06	1.03462e+06	1.26752e+06	2.17012e+06	1.71251e+06	1.67344e+06
Com_1013_neg	Laricitrin	C16 H12 O8	332.053	5.532	331.046	Phenylpropanoids and polyketides	Flavonoids	Flavones	Flavonols	5.2654e+07	4.49549e+07	4.82015e+07	3.44027e+07	2.84482e+07	3.51859e+07	1.0567e+08	1.11842e+08	1.09064e+08	1.06334e+08	1.1249e+08	9.92442e+07	2.02127e+08	2.16022e+08	1.72349e+08	2.10438e+08	2.08615e+08	2.14882e+08	1.17807e+08	1.23024e+08	1.21265e+08
Com_3643_neg	Yuheinoside	C16 H24 O9	360.142	5.886	359.135	Lipids and lipid-like molecules	Prenol lipids	Terpene glycosides	Iridoid O-glycosides	5.47923e+07	4.93078e+07	3.76466e+07	4.11359e+07	4.09527e+07	1.01118e+08	3.79111e+07	2.21819e+07	2.76242e+07	2.65403e+07	2.91028e+07	4.6331e+07	2.77606e+07	3.66796e+07	5.09016e+07	3.82692e+07	3.18615e+07	2.86675e+07	3.76222e+07	3.38153e+07	2.85759e+07
Com_2278_neg	Thymidine	C10 H14 N2 O5	242.09	4.924	241.083	Nucleosides, nucleotides, and analogues	Pyrimidine nucleotides	Pyrimidine deoxyribonucleotides	Pyrimidine 2'-deoxyribonucleoside monophosphates	6.42293e+07	6.03598e+07	6.70686e+07	5.75434e+07	5.45392e+07	6.08063e+07	3.16489e+07	3.1583e+07	2.47549e+07	2.81305e+07	2.18017e+07	2.99718e+07	2.98519e+07	2.89938e+07	3.16315e+07	2.53204e+07	2.50229e+07	2.46288e+07	3.41508e+07	3.99524e+07	3.65528e+07
Com_19459_neg	Angelol B	C20 H24 O7	376.153	6.199	375.146	Phenylpropanoids and polyketides	Coumarins and derivatives	Not available	Coumarins and derivatives	4.18223e+06	3.07194e+06	3.86544e+06	4.00429e+06	3.39864e+06	4.5664e+06	4.24838e+06	3.92135e+06	3.2434e+06	4.41422e+06	4.29328e+06	3.93894e+06	2.72965e+06	3.18359e+06	2.89181e+06	2.74414e+06	2.53677e+06	3.64663e+06	3.65236e+06	3.32662e+06	3.45186e+06
Com_6347_neg	Salvianolic acid D	C20 H18 O10	418.09	5.412	417.083	Phenylpropanoids and polyketides	Cinnamic acids and derivatives	Hydroxycinnamic acids and derivatives	Coumaric acids and derivatives	1.02405e+07	1.34796e+07	1.41469e+07	3.39588e+06	8.90169e+06	8.63781e+06	3.92818e+07	3.52374e+07	5.05496e+07	4.42647e+07	4.30964e+07	4.09909e+07	4.51293e+07	4.26995e+07	3.96558e+07	4.2773e+07	4.0299e+07	2.51763e+07	3.53908e+07	3.53751e+07	4.00001e+07
Com_7555_neg	Tectoridin	C22 H22 O11	462.118	5.296	461.111	Phenylpropanoids and polyketides	Isoflavonoids	Isoflavonoid O-glycosides	Isoflavonoid O-glycosides	1.08997e+06	1.07733e+06	1.06511e+06	988567	1.06648e+06	976728	9.28706e+06	1.06371e+07	1.2742e+07	7.63366e+06	3.24028e+06	1.11891e+07	8.98789e+06	8.36346e+06	1.00442e+07	8.336e+06	7.33276e+06	7.36063e+06	7.56871e+06	6.85611e+06	7.75228e+06
Com_3183_neg	Aleuritic Acid	C16 H32 O5	304.225	6.856	303.218	Lipids and lipid-like molecules	Fatty Acyls	Fatty acids and conjugates	Long-chain fatty acids	1.34768e+07	1.70329e+07	1.5357e+07	1.53632e+07	1.46445e+07	1.43747e+07	1.10951e+07	1.11001e+07	9.34491e+06	1.03736e+07	1.10841e+07	9.7123e+06	3.39245e+07	3.31918e+07	3.21862e+07	3.24281e+07	2.83342e+07	3.36031e+07	1.93931e+07	2.02066e+07	1.86482e+07
Com_831_neg	Asp-glu	C9 H14 N2 O7	262.081	5.504	261.074	Organic acids and derivatives	Carboxylic acids and derivatives	Amino acids, peptides, and analogues	Dipeptides	2.63481e+08	4.84644e+07	5.29841e+07	2.53778e+08	2.53366e+08	2.3818e+08	4.8358e+07	4.18306e+07	4.23099e+07	4.81371e+07	4.3792e+07	4.15565e+07	1.51963e+08	1.52769e+08	1.49985e+08	1.48806e+08	1.48776e+07	1.46453e+08	1.34367e+08	1.30697e+08	1.36129e+08
Com_5473_neg	Nobiletin	C21 H22 O8	402.13	8.002	401.123	Phenylpropanoids and polyketides	Flavonoids	O-methylated flavonoids	8-O-methylated flavonoids	1.20988e+07	1.62537e+07	1.67906e+07	3.36584e+07	4.55027e+07	3.79873e+07	1.66542e+07	2.81473e+07	2.67599e+07	1.22396e+07	2.29283e+07	1.71975e+07	1.13177e+07	1.28261e+07	9.34466e+06	1.17557e+07	1.0506e+07	1.91484e+07	2.07197e+07	2.24884e+07	2.16087e+07
Com_2171_neg	Inosine diphosphate	C10 H14 N4 O11 P2	428.012	1.528	427.004	Nucleosides, nucleotides, and analogues	Purine nucleotides	Purine ribonucleotides	Purine ribonucleoside diphosphates	2.5454e+07	5.01599e+06	1.62776e+07	1.57301e+07	1.55641e+07	1.91668e+07	5.83139e+07	8.84988e+07	9.10663e+07	9.24549e+07	1.09835e+08	9.26903e+07	1.39477e+08	1.00969e+08	1.53249e+08	1.51516e+08	1.92321e+08	1.53003e+08	1.66043e+08	1.64619e+08	1.53824e+08
Com_102_neg	Arabidopyl ketoadipic acid	C15 H14 O9	338.064	5.444	337.056					1.18707e+07	1.1085e+07	1.2101e+07	1.08879e+07	1.22533e+07	1.17508e+07	2.10667e+07	1.77589e+07	1.84704e+07	2.78081e+07	1.86468e+07	1.76185e+07	2.26419e+07	6.2116e+07	3.38919e+07	8.76253e+06	3.24134e+07	3.86474e+07	2.78501e+07	2.09134e+07	2.37365e+07
Com_2117_neg	Methyl jasmonate	C13 H20 O3	224.141	6.098	223.134	Lipids and lipid-like molecules	Fatty Acyls	Lineolic acids and derivatives	Jasmonic acids	2.22625e+07	1.1669e+07	6.37586e+06	5.24738e+06	2.18357e+07	2.55808e+07	8.08539e+06	5.34754e+06	5.20281e+06	9.96811e+06	7.25125e+06	6.52941e+06	1.09734e+07	1.23215e+07	1.55322e+07	1.38636e+07	1.44949e+07	1.05778e+07	1.17923e+07	1.48743e+07	1.33141e+07
Com_4628_neg	LPE 16:1	C21 H42 N O7 P	451.27	8.699	450.263	Lipids and lipid-like molecules	Glycerophospholipids	Glycerophosphoethanolamines	1-acyl-sn-glycero-3-phosphoethanolamines	437129	604226	630568	896067	512642	388458	1.46601e+06	1.89558e+07	2.72821e+06	1.19477e+06	2.2786e+06	1.90931e+06	653450	1.01657e+06	754552	396048	332152	250487	921507	865585	817500
Com_350_neg	Ophiopogonanone C	C19 H16 O7	356.09	6.18	401.088	Phenylpropanoids and polyketides	Homoisoflavonoids	Homoisoflavans	Homoisoflavanones	2.14722e+08	1.49171e+08	1.18604e+08	1.62838e+08	3.42269e+08	2.43932e+08	2.96784e+08	2.77793e+08	3.27742e+08	3.55574e+08	3.11984e+08	2.9015e+08	1.65565e+08	1.4975e+08	1.85116e+08	1.54966e+08	1.68061e+08	1.70249e+08	2.14005e+08	2.14477e+08	2.20685e+08
Com_1391_neg	Deoxyarbutin	C11 H14 O3	194.093	6.012	193.086	Benzenoids	Phenols	4-alkoxyphenols	4-alkoxyphenols	1.10084e+08	1.0622e+08	1.12488e+08	9.42697e+07	9.09729e+07	1.1008e+08	1.62353e+07	1.65334e+07	1.60475e+07	1.72787e+07	1.54238e+07	1.61684e+07	1.33639e+07	1.05964e+07	1.62844e+07	1.36631e+07	1.30241e+07	9.47574e+06	3.08345e+07	2.90292e+07	3.16904e+07
Com_5952_neg	Phloretic acid	C9 H10 O3	166.062	6.505	165.055	Phenylpropanoids and polyketides	Phenylpropanoic acids	Not available	Phenylpropanoic acids	2.13218e+07	1.79186e+07	2.11557e+07	2.33935e+07	2.01206e+07	1.7936e+07	2.25752e+07	2.03704e+07	1.85159e+07	1.95569e+07	2.46217e+07	2.27895e+07	2.29497e+07	2.5731e+07	2.5756e+07	2.77341e+07	2.12616e+07	2.36381e+07	2.46411e+07	2.20175e+07	2.31119e+07
Com_3609_neg	4-p-Coumaroylquinic acid	C16 H18 O8	338.102	1.445	337.094	Organic oxygen compounds	Organooxygen compounds	Alcohols and polyols	Quinic acids and derivatives	677215	2.03861e+06	718892	673747	696138	640890	2.70697e+07	1.42068e+07	1.60528e+07	1.59217e+07	1.49611e+07	2.75604e+07	2.22169e+07	2.2075e+07	2.33309e+07	1.9256e+07	1.1533e+07	2.46319e+07	2.97015e+07	2.96481e+07	3.06564e+07
Com_4142_neg	Isosilybin	C25 H22 O10	482.121	5.568	481.114	Lignans, neolignans and related compounds	Flavonolignans	Not available	Flavonolignans	1.16432e+07	5.95861e+06	6.07656e+06	6.06455e+06	7.36171e+06	6.38106e+06	4.9737e+07	5.40707e+07	4.87699e+07	5.55749e+07	5.77996e+07	4.70569e+07	3.55069e+06	5.24111e+07	3.88226e+07	3.40621e+07	3.10797e+07	3.78326e+07	3.52894e+07	3.06414e+07	3.46261e+07
Com_15910_neg	Sattabacin	C13 H18 O2	206.13	6.7	251.128	Benzenoids	Benzene and substituted derivatives	Not available	Benzene and substituted derivatives	1.28521e+07	1.20378e+07	1.77625e+07	1.27348e+07	3.82635e+06	1.79994e+07	7.76788e+06	1.86387e+07	6.84174e+06	7.23472e+06	5.67797e+06	1.23612e+07	7.32835e+06	1.05098e+07	9.92217e+06	6.66052e+06	7.30104e+06	6.7542e+06	1.15037e+07	8.5729e+06	9.46774e+06
Com_704_neg	5-O-Caffeoylshikimic acid	C16 H16 O8	336.084	5.398	335.077	Phenylpropanoids and polyketides	Cinnamic acids and derivatives	Hydroxycinnamic acids and derivatives	Coumaric acids and derivatives	2.77837e+07	3.25387e+07	6.44647e+07	2.70197e+07	2.33662e+07	5.27102e+07	5.16455e+07	4.89911e+07	6.66429e+07	3.62198e+07	4.0075e+07	4.26266e+07	7.07975e+07	6.92671e+07	6.80491e+07	7.06307e+07	6.72914e+07	6.77402e+07	4.38932e+07	5.31176e+07	3.53174e+07
Com_4145_neg	Esculin	C15 H16 O9	340.079	5.036	339.072	Phenylpropanoids and polyketides	Coumarins and derivatives	Coumarin glycosides	Coumarin glycosides	3.9282e+07	5.00448e+07	5.09797e+07	7.27802e+07	2.71617e+07	3.17121e+07	4.22081e+07	3.65218e+07	4.06536e+07	3.89045e+07	4.16591e+07	3.84507e+07	4.87445e+07	4.99585e+07	4.73715e+07	2.42603e+07	2.31012e+07	9.66019e+07	4.09117e+07	4.19595e+07	4.14355e+07
Com_9357_neg	Gallocatechin gallate	C22 H18 O11	458.085	5.488	457.078	Phenylpropanoids and polyketides	Flavonoids	Flavans	Catechin gallates	2.41768e+07	1.48623e+07	1.26178e+07	1.5855e+07	1.9439e+07	1.87784e+07	3.25384e+07	2.08659e+07	3.23132e+07	3.01249e+07	3.19677e+07	3.3578e+07	3.68492e+07	3.56061e+07	2.74161e+07	3.42645e+07	3.50835e+07	3.2983e+07	2.899e+07	3.1122e+07	2.96379e+07
Com_10887_neg	Ethyl ferulate	C12 H14 O4	176.083	5.857	221.081	Phenylpropanoids and polyketides	Cinnamic acids and derivatives	Hydroxycinnamic acids and derivatives	Coumaric acids and derivatives	1.04481e+07	9.30007e+06	1.09354e+07	1.06114e+07	8.98085e+06	9.94072e+06	446878	3.94797e+06	5.37106e+06	3.91012e+06	4.46011e+06	4.155e+06	6.94342e+06	7.48437e+06	6.91504e+06	7.42629e+06	7.73196e+06	8.50984e+06	7.96735e+06	6.12895e+06	6.23286e+06
Com_1370_neg	2-deoxyglucose-6-phosphate	C6 H13 O8 P	244.034	5.508	243.027	Organic acids and derivatives	Organic phosphoric acids and derivatives	Phosphate esters	Monoalkyl phosphates	1.32935e+08	1.25054e+08	1.41825e+08	1.33953e+08	1.34281e+08	1.35331e+08	3.27268e+07	2.76893e+07	3.38846e+07	3.1248e+07	2.87759e+07	3.07394e+07	3.78963e+07	4.10115e+07	3.69645e+07	3.29651e+07	7.00335e+07	4.02582e+07	4.72365e+07	4.96928e+07	4.91898e+07
Com_6997_neg	pteroside A	C21 H30 O8	410.194	6.165	409.187	Organic oxygen compounds	Organooxygen compounds	Carbohydrates and carbohydrate conjugates	Phenolic glycosides	2.25024e+07	4.425e+07	2.07849e+07	4.18059e+07	2.5869e+07	4.10312e+07	3.20722e+07	2.40133e+07	2.557e+07	3.13363e+07	3.21987e+07	2.55628e+07	4.04985e+07	2.63248e+07	3.98388e+07	6.02658e+07	2.50365e+07	4.10645e+07	5.78156e+07	3.68129e+07	3.52908e+07
Com_1673_neg	Mevalonic acid	C6 H12 O4	148.073	4.039	147.065	Lipids and lipid-like molecules	Fatty Acyls	Fatty acids and conjugates	Hydroxy fatty acids	4.06173e+07	4.3056e+07	4.30847e+07	4.3077e+07	3.6714e+07	3.63581e+07	1.42059e+08	1.41109e+08	1.27078e+08	1.35992e+08	1.37307e+08	1.37589e+08	9.40663e+07	9.84659e+07	1.00013e+08	9.45138e+07	8.45089e+07	9.48343e+07	9.24468e+07	9.36784e+07	1.02769e+08
Com_5569_neg	3,4-Dihydroxyphenylpropionic acid	C9 H10 O4	182.057	6.027	181.05	Phenylpropanoids and polyketides	Phenylpropanoic acids	Not available	Phenylpropanoic acids	4.96822e+07	4.64002e+07	4.49366e+07	4.06326e+07	3.81187e+07	4.51923e+07	2.14503e+08	2.18474e+08	1.98225e+08	2.11236e+08	2.12626e+08	2.10928e+08	1.48872e+08	1.50487e+08	1.45224e+08	2.25471e+08	1.2331e+08	1.37912e+08	1.44671e+08	1.46661e+08	1.47695e+08
Com_1906_neg	Aurantio-obtusin	C17 H14 O7	330.074	5.977	329.067	Benzenoids	Anthracenes	Anthraquinones	Hydroxyanthraquinones	1.50494e+07	1.12243e+07	9.3101e+06	8.43772e+06	8.45773e+06	1.28554e+07	6.67659e+07	6.36379e+07	7.13641e+07	8.89435e+07	9.78515e+07	6.94904e+07	6.65658e+07	6.69611e+07	5.78012e+07	7.37211e+07	8.8843e+07	6.9125e+07	6.15522e+07	5.58824e+07	7.08627e+07
Com_265_neg	Ferulic acid O-hexoside	C16 H20 O9	356.11	5.773	355.103	Phenylpropanoids and polyketides	Cinnamic acids and derivatives	Hydroxycinnamic acids and derivatives	Hydroxycinnamic acid glycosides	7.57883e+08	7.40484e+08	6.95851e+08	6.29964e+08	5.39909e+08	6.47556e+08	3.5733e+07	2.53837e+07	2.57793e+07	4.30755e+07	2.59077e+07	4.52555e+07	8.17606e+07	4.75815e+07	7.46687e+07	8.06463e+07	2.08996e+07	4.23825e+07	2.50596e+08	2.60346e+08	2.54444e+08
Com_13239_neg	(S)-Zearalanone	C18 H24 O5	320.162	6.329	319.155	Phenylpropanoids and polyketides	Macrolides and analogues	Zearalenones	Zearalenones	2.47374e+07	2.46777e+07	2.29344e+07	2.09201e+07	1.9297e+07	1.99762e+07	1.0485e+07	1.06692e+07	1.0432e+07	1.09334e+07	9.71472e+06	1.01888e+07	1.15125e+07	1.17981e+07	1.18472e+07	1.10863e+07	1.08379e+07	1.19351e+07	1.28664e+07	1.27712e+07	1.19043e+07
Com_27744_neg	5-Methylcytidine	C10 H15 N3 O5	257.101	2.931	256.093	Nucleosides, nucleotides, and analogues	Pyrimidine nucleosides	Not available	Pyrimidine nucleosides	2.51186e+06	2.30523e+06	2.29693e+06	1.84821e+06	1.86872e+06	2.03697e+06	742179	845301	923992	953983	952445	761028	2.29567e+06	1.8037e+06	2.38732e+06	2.67097e+06	2.29781e+06	2.57068e+06	1.70813e+06	1.73218e+06	1.82904e+06
Com_7053_neg	Puerarin	C21 H20 O9	416.111	6.388	415.104	Phenylpropanoids and polyketides	Isoflavonoids	Isoflavonoid C-glycosides	Isoflavonoid C-glycosides	1.02498e+07	1.37675e+07	1.06185e+07	1.71305e+07	1.57711e+07	1.48065e+07	5.23066e+06	4.63168e+06	4.50305e+06	5.11242e+06	5.24829e+06	5.22923e+06	9.55739e+06	1.15073e+07	8.70053e+06	9.60838e+06	9.96764e+06	1.09037e+07	8.85895e+06	9.44531e+06	8.79977e+06
Com_1514_neg	Sebacic acid	C10 H18 O4	202.12	5.635	201.112	Lipids and lipid-like molecules	Fatty Acyls	Fatty acids and conjugates	Medium-chain fatty acids	1.14764e+08	9.39033e+07	1.40289e+08	1.11037e+08	3.20927e+07	5.93996e+07	1.32631e+07	8.14187e+06	1.23616e+07	1.3018e+07	5.0906e+06	1.25454e+07	1.77071e+07	1.48923e+07	4.5415e+06	2.646e+07	1.38646e+07	1.48692e+07	2.96259e+07	2.79207e+07	2.70995e+07
Com_8875_neg	Quercetin	C15 H10 O7	302.046	5.024	301.039	Phenylpropanoids and polyketides	Flavonoids	Flavones	Flavonols	1.65822e+07	1.95344e+07	1.64841e+07	1.82792e+07	1.19948e+07	1.39942e+07	4.21072e+06	5.51195e+06	4.1939e+06	5.34637e+06	4.02851e+06	5.40413e+06	3.73833e+06	3.11759e+06	4.39791e+06	2.54921e+06	2.8872e+06	2.55193e+06	2.94971e+06	4.8211e+06	4.26306e+06
Com_199_neg	Arachidonic acid	C20 H32 O2	304.24	9.943	303.233	Lipids and lipid-like molecules	Fatty Acyls	Fatty acids and conjugates	Long-chain fatty acids	3.97746e+06	4.89075e+06	6.25112e+06	6.07707e+06	5.00198e+06	4.75462e+06	3.61831e+06	4.54178e+08	6.19302e+06	2.91067e+06	3.312e+06	3.93563e+06	5.2762e+06	5.10651e+06	1.33548e+07	4.87179e+06	3.26097e+06	4.72321e+06	2.97123e+07	3.04716e+07	3.13559e+07
Com_3170_neg	N-acetylglycine	C4 H7 N O3	117.042	1.447	233.077	Organic acids and derivatives	Carboxylic acids and derivatives	Amino acids, peptides, and analogues	N-acyl-alpha amino acids	1.97381e+07	1.76135e+07	1.8265e+07	1.66845e+07	1.58446e+07	1.71091e+07	4.68529e+07	3.56979e+07	4.87335e+07	4.06093e+07	3.64864e+07	4.0127e+07	5.93874e+07	7.19416e+07	6.56875e+07	7.2295e+07	1.08442e+08	8.26339e+07	5.28058e+07	4.13294e+07	5.05485e+07
Com_3257_neg	Demethylnobiletin	C20 H20 O8	388.115	5.617	387.108	Phenylpropanoids and polyketides	Flavonoids	O-methylated flavonoids	8-O-methylated flavonoids	2.97792e+07	2.64459e+07	2.04059e+07	2.45814e+07	2.30731e+07	2.29639e+07	2.61781e+07	2.75908e+07	2.47495e+07	2.55953e+07	2.47623e+07	2.46038e+07	2.37591e+07	2.29145e+07	2.26574e+07	2.6306e+07	2.75558e+07	2.48856e+07	2.33294e+07	2.63164e+07	2.51767e+07
Com_3940_neg	Mangiferin	C19 H18 O11	422.085	5.298	421.078	Organoheterocyclic compounds	Benzopyrans	1-benzopyrans	Xanthones	1.98417e+07	2.08732e+07	2.48276e+07	1.99264e+07	1.93321e+07	1.98589e+07	5.17798e+07	4.53826e+07	4.4612e+07	5.4394e+07	4.76083e+07	4.87051e+07	4.98931e+07	4.10553e+07	4.49861e+07	5.67405e+07	4.25335e+07	4.54504e+07	4.4436e+07	5.1811e+07	4.48486e+07
Com_8692_neg	Bilobalide	C15 H18 O8	326.1	5.846	325.093	Lipids and lipid-like molecules	Prenol lipids	Terpene lactones	Ginkgolides and bilobalides	1.83888e+07	1.62182e+07	1.63001e+07	1.38515e+07	1.44443e+07	1.54374e+07	1.55916e+07	1.24758e+07	1.33874e+07	1.24569e+07	1.32304e+07	1.41738e+07	8.95701e+06	1.01213e+07	1.16114e+07	1.02276e+07	8.91078e+06	1.0665e+07	1.14107e+07	1.27436e+07	1.2531e+07
Com_6049_neg	Naringin Dihydrochalcone	C27 H34 O14	582.195	5.466	581.188	Phenylpropanoids and polyketides	Flavonoids	Flavonoid glycosides	Flavonoid O-glycosides	6.38779e+06	9.27619e+06	9.16749e+06	6.84848e+06	8.09857e+06	6.6174e+06	6.66351e+06	5.84394e+06	6.53252e+06	5.89514e+06	5.44023e+06	6.49724e+06	1.31101e+07	1.00378e+07	1.15663e+07	1.06211e+07	1.3089e+07	9.26451e+06	1.19256e+07	8.23668e+06	1.09866e+07
Com_2732_neg	Eicosapentaenoic acid	C20 H30 O2	302.224	9.392	301.217	Lipids and lipid-like molecules	Fatty Acyls	Fatty acids and conjugates	Long-chain fatty acids	3.45299e+07	4.43582e+07	6.18871e+07	6.07436e+07	4.07621e+07	4.22468e+07	2.3371e+07	5.39875e+07	2.13385e+07	1.9844e+07	2.13394e+07	2.16209e+07	3.75378e+07	3.08516e+07	2.35733e+07	3.19718e+07	2.27566e+07	2.84627e+07	3.08509e+07	3.01259e+07	3.09704e+07
Com_7836_neg	Neohesperidin dihydrochalcone	C28 H36 O15	612.206	5.57	611.198	Phenylpropanoids and polyketides	Flavonoids	Flavonoid glycosides	Flavonoid O-glycosides	2.97554e+07	1.99576e+07	2.13328e+07	1.68726e+07	1.65222e+07	1.81674e+07	4.00711e+07	4.10031e+07	4.37665e+07	4.06753e+07	3.90023e+07	3.81215e+07	4.11236e+07	4.36204e+07	4.04866e+07	4.31869e+07	5.60191e+07	4.38305e+07	3.92131e+07	3.81457e+07	3.88836e+07
Com_7920_neg	Harpagide	C15 H24 O10	364.137	5.85	363.13	Lipids and lipid-like molecules	Prenol lipids	Terpene glycosides	Iridoid O-glycosides	5.68117e+06	4.56053e+06	4.71897e+06	5.01162e+06	3.82228e+06	4.89731e+06	6.82805e+06	6.40025e+06	5.59847e+06	6.62454e+06	6.81114e+06	6.02513e+06	1.29131e+07	1.35086e+07	1.27184e+07	1.28106e+07	8.38542e+06	1.15926e+07	7.46279e+06	7.85993e+06	7.96848e+06
Com_1976_neg	Naringenin chalcone	C15 H12 O5	272.068	5.552	317.066	Phenylpropanoids and polyketides	Linear 1,3-diarylpropanoids	Chalcones and dihydrochalcones	2'-Hydroxychalcones	6.71502e+07	7.44351e+07	1.20627e+08	7.06793e+07	9.88432e+07	6.62822e+07	1.18816e+08	1.36904e+08	1.03872e+08	1.28364e+08	1.44643e+08	1.16384e+08	8.03398e+07	9.22188e+07	7.24182e+07	9.52284e+07	1.02083e+08	9.93776e+07	1.11949e+08	1.13282e+08	1.10298e+08
Com_3167_neg	Alanyltyrosine	C12 H16 N2 O4	252.111	5.266	251.103	Organic acids and derivatives	Carboxylic acids and derivatives	Amino acids, peptides, and analogues	Peptides	7.40753e+06	5.56922e+06	5.2247e+06	5.49396e+06	4.72092e+06	6.56174e+06	3.34244e+07	1.57088e+07	3.17726e+07	3.19891e+07	3.18106e+07	3.19273e+07	1.7357e+07	1.85357e+07	2.01134e+07	1.82326e+07	1.6856e+07	1.9295e+07	2.01028e+07	1.96778e+07	1.96609e+07
Com_1484_neg	7-O-Ethylmorroniside	C19 H30 O11	434.179	5.625	433.172	Organic oxygen compounds	Organooxygen compounds	Carbohydrates and carbohydrate conjugates	O-glycosyl compounds	4.33479e+07	6.79617e+07	6.56315e+07	3.69079e+07	5.1739e+07	6.99956e+07	2.46982e+07	2.50687e+07	1.9614e+07	3.96108e+07	2.73277e+07	2.50521e+07	3.87657e+07	3.77397e+07	6.56613e+07	3.4651e+07	3.7933e+07	5.70777e+07	4.83694e+07	2.99281e+07	3.83677e+07
Com_2407_neg	Helicid	C13 H16 O7	284.09	5.048	329.088					9.10319e+07	7.21445e+07	8.72008e+07	7.32385e+07	7.85564e+07	9.0429e+07	5.80798e+07	7.5751e+07	8.28605e+07	7.56366e+07	7.24087e+07	7.02598e+07	7.71524e+07	1.01612e+08	7.84866e+07	7.46795e+07	9.22495e+07	1.02395e+08	8.16113e+07	7.84747e+07	8.16507e+07
Com_1783_neg	Bornyl acetate	C12 H20 O2	196.146	6.721	195.138	Lipids and lipid-like molecules	Prenol lipids	Monoterpenoids	Bicyclic monoterpenoids	6.64476e+07	6.55518e+07	5.30027e+07	6.56349e+07	7.92415e+07	6.4395e+07	3.91867e+07	4.44529e+07	3.62958e+07	4.08474e+07	3.84956e+07	4.25333e+07	4.54768e+07	4.15156e+07	4.74236e+07	3.57049e+07	3.58703e+07	3.62928e+07	4.37636e+07	4.51025e+07	4.47794e+07
Com_1157_neg	Sinapaldehyde glucoside	C17 H22 O9	370.126	5.726	369.119	Organic oxygen compounds	Organooxygen compounds	Carbohydrates and carbohydrate conjugates	Phenolic glycosides	1.93182e+08	1.96669e+08	1.87009e+08	1.65792e+08	1.56378e+08	1.60514e+08	1.81523e+07	1.67138e+07	1.38541e+07	1.94612e+07	1.40789e+07	1.54267e+07	1.84222e+07	1.86892e+07	5.7654e+07	2.05335e+07	1.60223e+07	1.74017e+07	5.53689e+07	5.91414e+07	5.6687e+07
Com_8266_neg	Quercetin 3-alpha-L-arabinofuranoside (Avicularin)	C20 H18 O11	434.085	5.422	433.077	Phenylpropanoids and polyketides	Flavonoids	Flavonoid glycosides	Flavonoid-3-O-glycosides	2.63055e+07	1.82051e+07	2.34873e+07	1.69081e+07	1.51612e+07	1.89418e+07	4.96093e+07	4.34645e+07	4.78064e+07	4.97065e+07	4.83376e+07	4.80218e+07	5.04335e+07	5.28047e+07	2.78158e+07	5.2448e+07	4.86493e+07	5.489e+07	4.3506e+07	4.56823e+07	4.45764e+07
Com_577_neg	Verbenalin	C17 H24 O10	388.137	5.462	387.13	Lipids and lipid-like molecules	Prenol lipids	Terpene glycosides	Iridoid O-glycosides	3.8251e+08	3.68583e+08	3.71817e+08	3.41679e+08	3.31684e+08	3.46418e+08	1.16964e+08	1.1788e+08	1.07007e+08	1.06909e+08	8.41598e+06	1.14954e+08	1.42303e+08	1.60779e+08	1.74472e+08	1.47563e+08	1.27863e+08	1.55308e+08	1.8095e+08	1.95454e+08	1.89262e+08
Com_1020_neg	1'-Hydroxymidazolam	C18 H13 Cl F N3 O	341.074	5.34	340.067	Organoheterocyclic compounds	Benzodiazepines	1,4-benzodiazepines	Imidazo[1,5-a][1,4]benzodiazepines	7.73097e+07	7.50655e+07	7.42945e+07	6.97834e+07	7.31136e+07	6.32779e+07	6.33911e+06	3.38955e+06	9.81123e+06	1.00076e+07	6.72879e+06	1.32199e+07	9.49831e+06	1.41933e+08	1.35629e+08	1.34082e+08	1.20429e+08	1.30545e+08	6.88189e+07	7.19678e+07	7.04491e+07
Com_2085_neg	Hypoxanthine-9-beta-D-Arabinofuranoside	C10 H12 N4 O5	268.081	4.756	267.073					2.30764e+07	3.6384e+07	4.33922e+07	3.75816e+07	3.86978e+07	2.60979e+07	7.37876e+07	7.27471e+07	6.85125e+07	7.42617e+07	7.49133e+07	7.5698e+07	1.78598e+07	1.72576e+07	1.77574e+07	1.7168e+07	1.7146e+07	1.79225e+07	3.95368e+07	4.56684e+07	4.40501e+07
Com_8072_neg	Gluconolactone	C6 H10 O6	178.047	1.893	177.039	Organic oxygen compounds	Organooxygen compounds	Carbohydrates and carbohydrate conjugates	Gluconolactones	3.51197e+07	2.7026e+07	2.58784e+07	2.6592e+07	2.06357e+07	2.55635e+07	2.21575e+07	1.45928e+07	1.8738e+07	2.0567e+07	2.09467e+07	1.96731e+07	2.51152e+07	2.58785e+07	2.64457e+07	2.50587e+07	1.92354e+07	2.19784e+07	2.1039e+07	2.09092e+07	2.16432e+07
Com_5889_neg	Skimmin	C15 H16 O8	324.085	5.425	323.078	Phenylpropanoids and polyketides	Coumarins and derivatives	Coumarin glycosides	Coumarin glycosides	1.56812e+07	5.83833e+07	6.24338e+07	2.30613e+07	1.84696e+07	5.27657e+07	1.28544e+07	1.24399e+07	1.02786e+07	2.15724e+07	1.58055e+07	1.32404e+07	2.86842e+08	1.64741e+07	2.74453e+08	1.67481e+07	2.59412e+08	2.82789e+08	1.22889e+08	1.28424e+08	1.3241e+08
Com_2414_neg	Bergapten	C12 H8 O4	216.042	5.263	261.04	Phenylpropanoids and polyketides	Coumarins and derivatives	Furanocoumarins	5-methoxypsoralens	4.11458e+07	4.06699e+07	3.25351e+07	3.47013e+07	3.13144e+07	3.07786e+07	4.21108e+07	4.92143e+07	3.80924e+07	6.56527e+07	6.01199e+07	4.78558e+07	5.5275e+07	5.41491e+07	5.33287e+07	5.72114e+07	3.0764e+07	3.52629e+07	3.6021e+07	4.84441e+07	5.66405e+07
Com_1852_neg	Lithospermic acid	C27 H22 O12	538.111	5.499	537.104	Phenylpropanoids and polyketides	2-arylbenzofuran flavonoids	Not available	2-arylbenzofuran flavonoids	1.07447e+07	5.4988e+06	5.60765e+06	5.59657e+06	5.69697e+06	5.52809e+06	1.12074e+08	1.3479e+08	1.54116e+08	1.25349e+08	1.42674e+08	9.30753e+07	6.15686e+07	5.14504e+07	6.61439e+07	6.59523e+07	9.30754e+06	5.73991e+07	7.6201e+07	7.12344e+07	7.53641e+07
Com_1093_neg	Inosine-5'-monophosphate	C10 H13 N4 O8 P	348.048	5.146	347.04	Nucleosides, nucleotides, and analogues	Purine nucleotides	Purine ribonucleotides	Purine ribonucleoside monophosphates	1.03472e+08	9.76287e+07	9.81457e+07	1.10212e+08	7.74565e+07	1.1035e+08	5.33477e+07	2.26023e+08	2.45966e+08	2.52042e+08	2.46584e+08	2.60092e+08	1.9396e+08	1.93907e+08	1.8754e+08	4.20702e+07	1.7156e+08	1.92088e+08	2.66067e+08	1.70754e+08	2.02608e+08
Com_2514_neg	Ferulaldehyde	C10 H10 O3	178.062	5.228	223.061	Benzenoids	Phenols	Methoxyphenols	Methoxyphenols	1.38133e+07	1.82953e+07	1.53993e+07	9.0961e+06	1.3194e+07	1.44504e+07	5.69451e+07	4.06644e+07	6.11434e+07	5.37223e+07	4.80695e+07	5.02799e+07	3.66142e+07	4.2142e+07	3.41152e+07	3.74673e+07	4.98399e+07	3.92744e+07	4.96128e+07	4.80917e+07	4.40147e+07
Com_1910_neg	18-Nor-4,15-dihydroxyabieta-8,11,13-trien-7-one	C19 H26 O3	302.188	6.935	347.186					4.9963e+07	5.1007e+07	5.13746e+07	4.83483e+07	4.87808e+07	4.83574e+07	5.13302e+07	5.26943e+07	4.85222e+07	5.29763e+07	5.55705e+07	5.24555e+07	3.10589e+07	3.20232e+07	3.07655e+07	3.02688e+07	2.54477e+07	3.0189e+07	4.13417e+07	4.32585e+07	4.08939e+07
Com_5804_neg	Genipin	C11 H14 O5	208.073	5.392	207.066	Lipids and lipid-like molecules	Prenol lipids	Monoterpenoids	Iridoids and derivatives	3.6738e+06	2.04733e+06	4.77102e+06	5.2317e+06	3.79929e+06	1.84711e+06	1.03252e+07	6.40762e+06	6.11098e+06	9.26622e+06	1.24288e+07	8.44691e+06	4.17214e+06	5.00834e+06	4.08948e+06	5.35143e+06	594935	4.32798e+06	6.57314e+06	6.06888e+06	6.32496e+06
Com_11515_neg	Arbutin	C12 H16 O7	272.089	5.425	271.082	Organic oxygen compounds	Organooxygen compounds	Carbohydrates and carbohydrate conjugates	Phenolic glycosides	5.01865e+07	1.54182e+07	5.53801e+07	5.48557e+07	5.61179e+07	3.82299e+07	3.03224e+07	2.55918e+07	2.66821e+07	2.6135e+07	2.8122e+07	2.75013e+07	3.59776e+07	9.7487e+06	3.54584e+07	3.59638e+07	3.34906e+07	3.7623e+07	3.32712e+07	3.45471e+07	3.42287e+07
Com_26574_neg	Schisanhenol	C23 H30 O6	402.202	6.474	401.195	Phenylpropanoids and polyketides	Tannins	Hydrolyzable tannins	Hydrolyzable tannins	1.60592e+06	1.8086e+06	1.76887e+06	2.15364e+06	1.45413e+06	2.00117e+06	841291	876093	886172	1.43178e+06	1.01967e+06	834439	1.14102e+07	1.19766e+06	1.27449e+06	1.16346e+06	5.35131e+06	1.28429e+06	5.13593e+06	5.1256e+06	6.02336e+06
Com_1512_neg	Vitamin C	C6 H8 O6	176.032	1.442	175.024	Organoheterocyclic compounds	Dihydrofurans	Furanones	Butenolides	3.26541e+07	3.014e+07	3.17013e+07	6.71873e+07	2.96099e+07	7.51125e+07	2.91742e+07	1.81814e+07	2.85883e+07	2.00748e+07	2.76198e+07	2.88716e+07	2.71584e+07	3.90213e+07	3.45953e+07	3.71282e+07	3.0672e+07	2.28828e+07	2.67526e+07	2.90734e+07	2.75072e+07
Com_4525_neg	Gallic acid	C7 H6 O5	170.021	5.145	169.013	Benzenoids	Benzene and substituted derivatives	Benzoic acids and derivatives	Gallic acids	3.11129e+07	3.22592e+07	3.5991e+07	3.29098e+07	3.1986e+07	3.38481e+07	2.22077e+07	1.61011e+07	2.14081e+07	2.38156e+07	2.38226e+06	2.05606e+07	4.57619e+07	1.40973e+07	3.08453e+07	3.5138e+07	3.72078e+07	3.33589e+07	2.77371e+07	2.85727e+07	3.84328e+07
Com_1134_neg	Arabidopyl shikimic acid	C16 H16 O9	352.079	5.133	351.072					1.7877e+07	4.94278e+07	5.03363e+07	4.74895e+07	4.58434e+07	1.49512e+07	1.38066e+08	7.29699e+07	7.31981e+07	1.19549e+08	7.62043e+07	7.72949e+07	6.96448e+07	7.57047e+07	3.89332e+07	8.86588e+07	6.42052e+07	1.88861e+08	7.18415e+07	8.65943e+07	8.46963e+07
Com_6318_neg	5-Methyluridine	C10 H14 N2 O6	258.085	2.924	257.078	Nucleosides, nucleotides, and analogues	Pyrimidine nucleosides	Not available	Pyrimidine nucleosides	1.08868e+07	1.03982e+07	9.89481e+06	8.7465e+06	9.3293e+06	1.00937e+07	2.40238e+07	2.93799e+07	2.64241e+07	2.74274e+07	2.83422e+07	2.73989e+07	1.18757e+07	1.05371e+07	1.06701e+07	9.76227e+06	1.23445e+07	1.19173e+07	1.82362e+07	1.81278e+07	1.80734e+07
Com_5347_neg	Ethyl gallate	C9 H10 O5	198.052	3.891	197.045	Benzenoids	Benzene and substituted derivatives	Benzoic acids and derivatives	Galloyl esters	1.53244e+07	1.32878e+07	1.28316e+07	1.10345e+07	1.08861e+07	1.14421e+07	2.95224e+07	3.94212e+07	2.88313e+07	2.97839e+07	3.48236e+07	2.79211e+07	3.88866e+07	3.97389e+07	4.60726e+07	4.17216e+07	3.14695e+07	3.97239e+07	3.20675e+07	3.27867e+07	2.92273e+07
Com_1809_neg	Hippuric acid	C9 H9 N O3	179.057	4.708	178.05	Benzenoids	Benzene and substituted derivatives	Benzoic acids and derivatives	Hippuric acids	4.69833e+06	4.2072e+06	4.57794e+06	3.65843e+06	4.11543e+06	4.40144e+06	1.22294e+08	1.07566e+08	1.0682e+08	1.23228e+08	1.2162e+08	1.25151e+08	2.66321e+07	2.63173e+07	2.51056e+07	2.6593e+07	2.39128e+07	2.53829e+07	5.60571e+07	6.8625e+07	6.8029e+07
Com_8301_neg	Chlorogenic acid methyl ester	C17 H20 O9	368.111	5.97	367.103					1.55062e+07	1.68547e+07	1.80775e+07	1.72941e+07	1.54713e+07	1.39844e+07	1.71109e+06	1.19556e+06	1.26608e+06	2.5851e+06	1.2247e+06	1.27344e+06	1.93643e+06	1.99459e+06	1.35576e+06	1.95966e+06	1.47112e+06	2.08984e+06	5.64224e+06	5.02737e+06	5.17266e+06
Com_1922_neg	Ingenol	C20 H28 O5	348.194	6.926	347.186	Lipids and lipid-like molecules	Prenol lipids	Diterpenoids	Tigliane and ingenane diterpenoids	4.9963e+07	5.1007e+07	5.13746e+07	4.83483e+07	4.87808e+07	4.83574e+07	5.13302e+07	5.26943e+07	4.85222e+07	5.29763e+07	5.55705e+07	5.24555e+07	3.10589e+07	3.20232e+07	3.07655e+07	3.02688e+07	2.54477e+07	3.0189e+07	4.13417e+07	4.32585e+07	4.08939e+07
Com_8839_neg	Phytolaccagenin	C31 H48 O7	532.34	6.833	531.333	Lipids and lipid-like molecules	Prenol lipids	Triterpenoids	Triterpenoids	1.08713e+07	1.46416e+07	1.44193e+07	1.33682e+07	1.4287e+07	1.41066e+07	1.64849e+07	1.15035e+07	1.65401e+07	1.32152e+07	1.26573e+07	1.24409e+07	2.10172e+07	1.46626e+07	1.41232e+07	1.61673e+07	2.28652e+07	1.5827e+07	1.5613e+07	2.26163e+07	1.25905e+07
Com_2666_neg	Artemisic acid	C15 H22 O2	234.162	7.326	233.154	Lipids and lipid-like molecules	Prenol lipids	Sesquiterpenoids	Sesquiterpenoids	6.32985e+07	5.82507e+07	6.04869e+07	5.90014e+07	6.00221e+07	6.34838e+07	2.75804e+07	2.97204e+07	2.81193e+07	2.91395e+07	2.8168e+07	2.83117e+07	3.36883e+07	3.41961e+07	3.18667e+07	3.27592e+07	4.02043e+07	3.46867e+07	3.64661e+07	4.33373e+07	3.87284e+07
Com_2497_neg	Geniposidic acid	C16 H22 O10	374.121	5.547	373.114	Lipids and lipid-like molecules	Prenol lipids	Terpene glycosides	Iridoid O-glycosides	8.40099e+07	8.96165e+07	9.69245e+07	8.67431e+07	8.3818e+07	7.97634e+07	3.48097e+07	3.8745e+07	3.28782e+07	3.90251e+07	3.73623e+07	3.4212e+07	4.36421e+07	4.58368e+07	3.71666e+07	4.13258e+07	3.80828e+07	4.41233e+07	4.98609e+07	5.10625e+07	5.31056e+07
Com_7399_neg	Levodopa	C9 H11 N O4	197.068	4.918	196.061					2.10099e+06	2.12376e+06	2.80319e+06	2.24085e+06	2.38145e+06	2.41564e+06	1.06929e+07	6.00019e+06	1.45067e+07	1.44642e+07	1.14764e+07	1.19879e+07	2.81271e+06	2.85237e+06	2.71164e+06	2.59111e+06	3.24719e+06	3.36036e+06	6.83185e+06	7.64802e+06	7.06896e+06
Com_2147_neg	8-Epiloganic acid	C16 H24 O10	376.137	5.624	375.129	Lipids and lipid-like molecules	Prenol lipids	Terpene glycosides	Iridoid O-glycosides	1.06939e+08	1.13924e+08	1.14568e+08	9.73175e+07	9.5512e+07	9.52149e+07	5.56117e+07	4.15138e+07	4.38901e+07	4.23109e+07	4.67422e+07	4.07071e+07	7.28105e+07	6.9084e+07	6.92934e+07	7.03522e+07	5.4401e+07	6.68177e+07	6.26746e+07	7.05427e+07	6.84764e+07
Com_3602_neg	Peonidin chloride	C16 H13 Cl O6	336.041	5.687	335.033	Phenylpropanoids and polyketides	Flavonoids	Flavonoid glycosides	Anthocyanidin-3-O-glycosides	3.12842e+07	3.13047e+07	3.18387e+07	2.86751e+07	2.49231e+07	2.54382e+07	1.17502e+07	5.4916e+07	1.268e+07	5.6554e+07	5.25173e+07	5.37139e+07	2.78795e+07	2.21904e+07	2.03247e+07	2.1707e+07	2.52075e+07	2.76792e+07	4.31399e+07	4.55065e+07	6.59727e+07
Com_6868_neg	3'-Hydroxypterostilbene	C16 H16 O4	272.105	5.593	309.054	Phenylpropanoids and polyketides	Stilbenes	Not available	Stilbenes	1.35907e+06	1.41507e+06	1.24525e+06	1.52653e+06	1.90597e+06	1.65207e+06	9.04099e+06	2.07928e+07	1.27422e+07	1.34451e+07	1.14043e+07	8.66922e+06	2.11814e+07	1.77576e+07	9.72234e+06	1.96024e+07	1.27112e+07	1.37204e+07	1.28093e+07	1.26454e+07	1.15495e+07
Com_2057_neg	6-Biopterin	C9 H11 N5 O3	237.085	6.242	236.078	Organoheterocyclic compounds	Pteridines and derivatives	Pterins and derivatives	Biopterins and derivatives	9.49088e+06	8.52347e+06	9.70175e+06	3.26261e+07	1.06125e+07	2.96975e+07	7.39748e+07	8.9748e+07	4.71706e+07	3.76852e+07	7.49272e+07	9.04941e+07	7.30095e+07	6.14561e+07	7.16557e+07	4.8932e+07	7.08603e+07	5.26203e+07	5.52142e+07	5.45019e+07	5.19816e+07
Com_2941_neg	Caffeic acid O-glucoside	C15 H18 O9	342.095	5.314	341.087	Organic oxygen compounds	Organooxygen compounds	Carbohydrates and carbohydrate conjugates	Phenolic glycosides	4.55301e+07	4.83819e+07	4.85179e+07	4.40382e+07	4.36027e+07	4.33815e+07	4.51758e+07	5.36403e+07	5.05751e+07	5.23729e+07	5.56754e+07	4.8496e+07	4.67663e+07	4.50956e+07	5.51095e+07	5.21095e+07	5.58349e+07	6.00051e+07	4.95262e+07	5.44928e+07	4.24333e+07
Com_2738_neg	Phloretin	C15 H14 O5	274.084	5.296	273.077	Phenylpropanoids and polyketides	Linear 1,3-diarylpropanoids	Chalcones and dihydrochalcones	2'-Hydroxy-dihydrochalcones	3.25989e+06	3.2675e+06	3.39464e+06	3.15616e+06	3.10352e+06	3.14989e+06	4.89735e+07	4.31096e+07	4.82464e+07	4.67761e+07	4.32859e+07	1.99558e+07	3.17224e+07	2.92186e+07	7.51013e+07	3.62783e+07	6.79205e+07	3.7314e+07	2.15554e+07	2.19095e+07	2.14321e+07
Com_2831_neg	Shikonin	C16 H16 O5	288.099	5.553	287.092	Benzenoids	Naphthalenes	Naphthoquinones	Naphthoquinones	6.9021e+06	3.53227e+06	3.17673e+06	3.34893e+06	3.97803e+06	3.55109e+06	3.7724e+07	4.34256e+07	4.95106e+07	4.23974e+07	4.66134e+07	4.18132e+07	2.06798e+07	2.27182e+07	1.94931e+07	2.0833e+07	2.24034e+07	2.07921e+07	2.64359e+07	2.51361e+07	2.8104e+07
Com_2385_neg	Hederagenin	C30 H48 O4	472.355	8.184	471.348	Lipids and lipid-like molecules	Prenol lipids	Triterpenoids	Triterpenoids	1.51902e+07	1.29817e+07	2.10725e+07	1.18145e+07	1.25007e+07	1.86929e+07	2.49638e+07	4.37227e+07	1.25742e+07	2.04996e+07	1.81126e+07	4.92747e+07	1.57406e+07	1.17363e+07	2.66134e+07	1.51889e+07	9.68083e+06	1.46626e+07	2.29287e+07	2.07889e+07	2.13642e+07
Com_1078_neg	trans-zeatin 9-O-glucoside	C16 H23 N5 O6	381.163	5.113	380.156					5.94299e+07	5.93589e+07	6.68761e+07	5.41437e+07	5.80716e+07	5.33414e+07	7.72403e+07	8.42565e+07	7.62603e+07	8.08486e+07	8.07274e+07	8.13008e+07	4.17364e+07	4.15247e+07	3.8502e+07	4.36912e+07	3.89971e+07	3.96859e+07	5.81058e+07	5.98651e+07	5.93144e+07
Com_9000_neg	alpha-Ketoglutaric acid	C5 H6 O5	146.021	6.326	191.019	Organic acids and derivatives	Keto acids and derivatives	Gamma-keto acids and derivatives	Gamma-keto acids and derivatives	2.43709e+07	2.5993e+07	2.43275e+07	2.39004e+07	2.0486e+07	2.3174e+07	1.8221e+07	1.71811e+07	1.47632e+07	1.64608e+07	1.65347e+07	1.64169e+07	1.82219e+07	1.82964e+07	2.01903e+07	1.88641e+07	1.47623e+07	1.81849e+07	1.74833e+07	1.90401e+07	1.79624e+07
Com_7723_neg	Nodakenin	C20 H24 O9	408.144	5.606	407.135	Phenylpropanoids and polyketides	Coumarins and derivatives	Furanocoumarins	Psoralens	3.69885e+06	4.10258e+06	3.76122e+06	4.37659e+06	5.3659e+06	5.18356e+06	4.12203e+06	1.45685e+07	1.32705e+07	1.44812e+07	1.20753e+07	1.21878e+07	7.7812e+06	9.38348e+06	9.17217e+06	9.72947e+06	7.11442e+06	9.24648e+06	8.37862e+06	9.20183e+06	4.3166e+06
Com_2225_neg	Sweroside	C16 H22 O9	358.126	5.544	357.119	Organic oxygen compounds	Organooxygen compounds	Carbohydrates and carbohydrate conjugates	O-glycosyl compounds	1.49919e+08	1.40636e+08	1.56989e+08	1.37617e+08	1.32755e+08	1.37513e+08	1.42343e+08	8.5811e+07	1.17597e+08	1.32727e+08	1.32638e+08	1.32911e+08	1.20933e+08	1.25816e+08	1.23844e+08	1.19919e+08	1.04744e+08	1.21323e+08	1.2724e+08	1.27044e+08	1.25275e+08
Com_194_neg	Formononetin	C16 H12 O4	268.073	5.437	313.072	Phenylpropanoids and polyketides	Isoflavonoids	O-methylated isoflavonoids	4'-O-methylisoflavones	1.10321e+07	3.97861e+06	5.5777e+06	2.97329e+06	3.54927e+06	9.98168e+06	5.32824e+08	5.26126e+08	8.40216e+08	6.4993e+08	6.45617e+08	5.19537e+08	5.19078e+08	5.17744e+08	4.21678e+08	5.2247e+08	5.16994e+08	4.88369e+08	4.77131e+08	4.7899e+08	4.81671e+08
Com_111_neg	1-O-b-D-glucopyranosyl sinapate	C17 H22 O10	386.121	5.748	385.114	Phenylpropanoids and polyketides	Cinnamic acids and derivatives	Hydroxycinnamic acids and derivatives	Hydroxycinnamic acid glycosides	1.5618e+09	1.58466e+09	1.57472e+09	1.34974e+09	1.12099e+09	1.21008e+09	1.72708e+08	1.07343e+08	9.6306e+07	2.15442e+08	1.06563e+08	9.84083e+07	2.00101e+08	1.89498e+08	1.65552e+08	1.84921e+08	1.34877e+08	1.76991e+08	6.07764e+08	6.27766e+08	6.07849e+08
Com_13013_neg	Isovitexin	C21 H20 O10	432.106	5.594	431.099	Phenylpropanoids and polyketides	Flavonoids	Flavonoid glycosides	Flavonoid C-glycosides	2.40927e+06	2.50853e+06	2.56764e+06	3.94616e+06	3.37876e+06	2.92868e+06	6.02835e+06	3.50141e+06	5.01917e+06	3.43883e+06	4.68021e+06	5.03307e+06	1.76024e+06	4.5099e+06	4.56648e+06	7.35476e+06	2.12687e+06	2.72689e+06	2.05621e+06	3.38008e+06	4.14844e+06
Com_9738_neg	Salidroside	C14 H20 O7	300.12	5.504	299.113	Organic oxygen compounds	Organooxygen compounds	Carbohydrates and carbohydrate conjugates	O-glycosyl compounds	4.36666e+07	4.15383e+07	4.6593e+07	4.2106e+07	3.97987e+07	4.37194e+07	2.21517e+07	2.21351e+07	2.04728e+07	2.04413e+07	2.175e+07	1.91175e+07	3.92367e+07	3.10442e+07	3.01388e+07	3.14385e+07	3.25612e+07	3.24044e+07	2.94267e+07	2.82797e+07	2.9492e+07
Com_9258_neg	Indole-3-carboxylic acid	C9 H7 N O2	161.047	5.165	206.045	Organoheterocyclic compounds	Indoles and derivatives	Indolecarboxylic acids and derivatives	Indolecarboxylic acids and derivatives	3.85424e+07	3.89133e+07	3.92032e+07	3.68644e+07	3.1512e+07	3.39684e+07	4.44649e+06	6.64989e+06	6.64184e+06	7.66005e+06	5.83996e+06	6.58532e+06	1.36048e+07	1.30319e+07	1.15653e+07	1.26155e+07	1.61608e+07	1.35767e+07	1.35227e+07	1.26855e+07	1.30768e+07
Com_2739_neg	Polydatin	C20 H22 O8	390.131	5.479	389.123	Phenylpropanoids and polyketides	Stilbenes	Stilbene glycosides	Stilbene glycosides	2.50499e+07	2.12899e+07	2.4809e+07	2.00341e+07	4.32568e+06	2.04659e+07	2.87939e+07	3.63276e+07	2.97724e+07	2.85916e+07	2.86443e+07	2.93453e+07	4.63251e+07	3.78871e+07	3.7522e+07	3.23625e+07	4.84017e+07	3.97953e+07	3.08594e+07	3.3159e+07	4.17373e+07
Com_21536_neg	Adenylosuccinic acid	C14 H18 N5 O11 P	463.074	3.96	462.067	Nucleosides, nucleotides, and analogues	Purine nucleotides	Purine ribonucleotides	Purine ribonucleoside monophosphates	384926	282214	312874	326878	290445	269047	2.70285e+06	2.57302e+06	2.42703e+06	2.80173e+06	2.88993e+06	2.53132e+06	2.24182e+06	2.16133e+06	2.15229e+06	2.24593e+06	1.6657e+06	2.09113e+06	1.69063e+06	1.7736e+06	1.69736e+06
Com_156_neg	Eleutheroside B	C17 H24 O9	372.142	5.458	371.134	Organic oxygen compounds	Organooxygen compounds	Carbohydrates and carbohydrate conjugates	Phenolic glycosides	4.30527e+07	4.24264e+07	4.83076e+07	5.1932e+07	3.7715e+07	5.41593e+07	4.50144e+07	4.71516e+07	2.52732e+07	4.11689e+07	4.54471e+07	4.23472e+07	4.93343e+06	4.39239e+07	4.45488e+07	4.12353e+07	4.47677e+07	4.47661e+07	4.47448e+07	3.98047e+07	4.37395e+07
Com_4574_neg	O-p-coumaroyl-O-salicyloyl quinic acid	C23 H22 O10	458.121	5.307	457.114					1.91054e+07	1.83817e+07	1.96924e+07	1.88975e+07	1.9077e+07	1.80283e+07	3.12759e+07	2.95915e+07	2.90755e+07	3.2042e+07	2.88129e+07	3.04704e+07	3.75022e+07	4.01962e+07	3.71756e+07	3.61908e+07	3.29351e+07	4.06073e+07	2.78536e+07	3.10542e+07	2.96111e+07
Com_4339_neg	Tetranor-12R-HETE	C16 H26 O3	266.188	7.003	265.181	Lipids and lipid-like molecules	Fatty Acyls	Fatty acids and conjugates	Long-chain fatty acids	3.95236e+07	4.15906e+07	4.51766e+07	3.88823e+07	4.07473e+07	3.76891e+07	2.46994e+07	2.31134e+07	2.14538e+07	1.72099e+07	2.30743e+07	2.38306e+07	1.74057e+07	1.91585e+07	1.90229e+07	1.53243e+07	1.38138e+07	1.62198e+07	2.55693e+07	2.23822e+07	2.58362e+07
Com_9449_neg	p-Coumaric acid	C9 H8 O3	164.046	0.594	163.039	Phenylpropanoids and polyketides	Cinnamic acids and derivatives	Hydroxycinnamic acids and derivatives	Hydroxycinnamic acids	4.86829e+07	2.82096e+07	2.67307e+07	2.3035e+07	2.19199e+07	4.0905e+07	1.41641e+07	3.88532e+07	5.08219e+07	287758	4.21231e+07	4.70913e+07	3.95452e+07	2.89032e+07	4.40067e+07	3.12049e+07	697716	3.13171e+07	2.6686e+07	3.56462e+07	2.52737e+07
Com_2518_neg	Aminophylline	C16 H24 N10 O4	420.2	5.567	419.193	Organic nitrogen compounds	Organonitrogen compounds	Amines	Monoalkylamines	3.7283e+07	4.64592e+07	5.03238e+07	4.10348e+07	3.36326e+07	4.46729e+07	1.62594e+07	1.39625e+07	1.45088e+07	1.18782e+07	1.86722e+07	1.47035e+07	5.389e+07	5.46523e+07	5.00405e+07	4.86826e+07	4.3742e+07	5.83369e+07	3.2359e+07	3.92731e+07	3.25508e+07
Com_14633_neg	D-Erythrose 4-phosphate	C4 H9 O7 P	200.009	5.53	199.002					1.60067e+07	8.19171e+06	3.52979e+07	8.33735e+06	1.01206e+07	8.77247e+06	1.81363e+06	6.51576e+06	6.53784e+06	6.85146e+06	6.43907e+06	6.62641e+06	6.27479e+06	6.92983e+06	2.65949e+07	6.17993e+06	6.4273e+06	6.40778e+06	6.76096e+06	6.77514e+06	6.52908e+06
Com_12287_neg	Chelidonic acid	C7 H4 O6	184	5.273	182.993	Organoheterocyclic compounds	Pyrans	Pyranones and derivatives	Pyranones and derivatives	3.65268e+06	7.2311e+06	3.94703e+06	3.72939e+06	1.50572e+06	2.6225e+06	1.42758e+06	2.94172e+06	1.67288e+06	3.33158e+06	3.53684e+06	2.94712e+06	4.39022e+06	5.11663e+06	5.74592e+06	5.83514e+06	5.60897e+06	5.92225e+06	3.87545e+06	3.27992e+06	5.04125e+06
Com_3528_neg	5,6,7-Trimethoxyflavone	C18 H16 O5	312.1	5.859	311.092	Phenylpropanoids and polyketides	Flavonoids	Flavonoid glycosides	Flavonoid-7-O-glycosides	4.67134e+06	1.30252e+06	1.26062e+06	1.28808e+06	1.37448e+06	1.35968e+06	1.09874e+06	1.04315e+06	1.03927e+06	1.09633e+06	1.01593e+06	1.01686e+06	1.25579e+07	1.34082e+07	1.33181e+07	1.41228e+07	1.3297e+07	1.4193e+07	5.39766e+06	5.07491e+06	5.27445e+06
Com_16369_neg	L-Cystine	C6 H12 N2 O4 S2	480.052	4.793	239.019	Organic acids and derivatives	Carboxylic acids and derivatives	Amino acids, peptides, and analogues	L-cysteine-S-conjugates	792722	845845	721954	633068	544256	611842	4.7403e+06	3.87749e+06	3.64625e+06	3.17621e+06	3.91254e+06	3.2302e+06	1.8964e+06	2.61282e+06	2.41058e+06	2.41337e+06	1.69753e+06	2.12387e+06	1.87698e+06	2.20788e+06	2.32447e+06
Com_1817_neg	1,2,3,6,7-Pentamethoxyxanthone	C18 H18 O7	346.105	5.581	345.098					7.91699e+06	7.49126e+06	9.33762e+06	5.96117e+06	4.29522e+06	7.76493e+06	5.66353e+07	7.00855e+07	6.48629e+07	5.95457e+07	6.16827e+07	5.73756e+07	5.92276e+07	6.26977e+07	5.40002e+07	4.77754e+07	5.69291e+07	5.21176e+07	4.69031e+07	4.80671e+07	4.51544e+07
Com_1656_neg	1,2,3,7-Tetramethoxyxanthone	C17 H16 O6	316.094	5.499	315.087					9.19746e+06	4.70696e+06	4.80014e+06	4.79065e+06	4.8766e+06	4.73204e+06	7.53015e+07	9.32019e+07	9.71741e+07	1.14607e+08	1.0378e+08	1.31703e+08	3.00779e+07	2.52209e+07	2.60458e+07	1.70342e+07	3.13404e+07	2.80346e+07	6.68509e+07	5.60398e+07	5.93914e+07
Com_6440_neg	Engeletin	C21 H22 O10	434.121	6.358	415.104	Phenylpropanoids and polyketides	Flavonoids	Flavonoid glycosides	Flavonoid-3-O-glycosides	1.02498e+07	1.37675e+07	1.06185e+07	1.71305e+07	1.57711e+07	1.48065e+07	5.23066e+06	4.63168e+06	430862	5.11242e+06	5.24829e+06	5.22923e+06	9.55739e+06	1.15073e+07	8.70053e+06	9.60838e+06	9.96764e+06	1.09037e+07	8.85895e+06	9.44531e+06	8.79977e+06
Com_16767_neg	Praeruptorin B	C24 H26 O7	426.169	6.03	425.162	Phenylpropanoids and polyketides	Coumarins and derivatives	Pyranocoumarins	Angular pyranocoumarins	1.44462e+07	2.77683e+06	9.77585e+06	8.68591e+06	9.33685e+06	2.97386e+06	1.01666e+07	9.31681e+06	7.77556e+06	5.8396e+06	8.81578e+06	1.02225e+07	1.94867e+07	1.96749e+07	2.1822e+07	2.06705e+07	1.81041e+07	2.14928e+07	1.38538e+07	1.39408e+07	1.27458e+07
Com_10049_neg	Lancerin	C19 H18 O10	406.089	5.032	405.082	Organoheterocyclic compounds	Benzopyrans	1-benzopyrans	Xanthones	2.33835e+06	2.47277e+06	2.28004e+06	2.23281e+06	2.42232e+06	1.98761e+06	1.58538e+07	2.28751e+07	1.70829e+07	1.80033e+07	1.71787e+07	1.69875e+07	7.18121e+06	6.71774e+06	6.50586e+06	6.94414e+06	5.19083e+06	5.79187e+06	9.00289e+06	1.01012e+07	1.07395e+07
Com_227_neg	Cimifugin	C16 H18 O6	306.11	5.85	351.109	Organoheterocyclic compounds	Benzopyrans	1-benzopyrans	Furanochromones	4.34751e+08	4.17731e+08	4.37536e+08	3.90245e+08	3.65049e+08	3.26553e+08	2.69466e+08	2.7263e+08	2.75508e+08	2.72474e+08	2.58176e+08	2.62191e+08	4.03349e+08	4.37993e+08	3.77423e+08	4.11343e+08	4.37851e+08	4.33316e+08	3.44994e+08	3.39297e+08	3.46638e+08
Com_198_neg	Triethyl citrate	C12 H20 O7	276.121	5.844	275.113	Organic acids and derivatives	Carboxylic acids and derivatives	Tricarboxylic acids and derivatives	Tricarboxylic acids and derivatives	7.18895e+07	6.92764e+07	7.51474e+07	7.21858e+07	6.45291e+07	7.09606e+07	1.25521e+06	1.46242e+06	1.2202e+06	2.77568e+06	1.38089e+06	1.78608e+06	1.96807e+07	2.30337e+07	2.48655e+07	2.56001e+07	2.02275e+07	2.15328e+07	2.43559e+07	2.09663e+07	3.15655e+07
Com_5892_neg	Anthraquinone-2-carboxylic Acid	C15 H8 O4	252.042	5.588	297.04	Benzenoids	Anthracenes	Anthracenecarboxylic acids and derivatives	Anthracenecarboxylic acids	1.58705e+07	9.28996e+06	9.23834e+06	7.65342e+06	5.55395e+06	8.92779e+06	3.15699e+07	6.53701e+06	4.09463e+07	3.56297e+07	3.53916e+07	3.5871e+07	3.21398e+07	7.26298e+07	8.24344e+07	3.53334e+07	3.4126e+07	3.66859e+07	3.00978e+07	3.11465e+07	3.13559e+07
Com_1502_neg	Sibirioside A	C21 H28 O12	472.158	5.971	471.151	Phenylpropanoids and polyketides	Cinnamic acids and derivatives	Cinnamic acid esters	Cinnamic acid esters	5.55186e+07	4.46368e+07	4.21939e+07	3.63035e+07	3.66583e+07	4.53204e+07	1.64527e+08	1.91557e+08	1.4014e+08	1.43469e+08	1.45427e+08	1.66127e+08	6.9427e+07	7.83599e+07	9.9318e+07	7.27331e+07	6.05135e+07	7.91954e+07	9.31319e+07	9.45193e+07	9.47723e+07
Com_3497_neg	Baohuoside I	C27 H30 O10	514.183	5.647	513.175	Phenylpropanoids and polyketides	Flavonoids	Flavonoid glycosides	Flavonoid-3-O-glycosides	1.41778e+06	1.65119e+06	1.22683e+06	1.63092e+06	2.14581e+06	2.00541e+06	975494	1.34183e+07	916722	892453	879281	910706	1.09667e+06	1.14777e+06	1.09324e+06	959950	1.0563e+06	974223	1.12795e+06	1.101e+06	1.06309e+06
Com_1034_neg	2-Hydroxy-2-methyl-3-buten-1-yl beta-D-glucopyranoside	C11 H20 O7	310.126	5.022	309.119					1.03622e+08	1.09227e+08	1.1244e+08	1.04816e+08	1.06848e+08	9.72312e+07	1.13812e+08	1.15697e+08	1.15401e+08	1.27709e+08	1.22373e+08	1.17692e+08	7.26181e+07	7.06984e+07	6.97904e+07	6.89124e+07	6.86454e+07	7.40709e+07	8.95357e+07	9.27117e+07	9.17081e+07
Com_9722_neg	Aloesin	C19 H22 O9	394.127	5.541	393.119	Organic oxygen compounds	Organooxygen compounds	Carbohydrates and carbohydrate conjugates	Phenolic glycosides	9.52568e+06	1.18081e+07	1.38493e+07	1.11832e+07	1.08657e+07	1.22401e+07	1.01684e+07	1.17304e+07	1.09818e+07	1.61585e+07	1.05249e+07	1.28491e+07	1.13825e+07	1.42493e+07	1.37676e+07	1.57648e+07	1.53171e+07	1.44403e+07	1.25202e+07	1.49511e+07	1.23291e+07
Com_8149_neg	Myristoleic Acid	C14 H26 O2	226.193	8.897	225.186	Lipids and lipid-like molecules	Fatty Acyls	Fatty acids and conjugates	Long-chain fatty acids	2.05157e+07	2.36915e+07	2.53663e+07	3.02101e+07	2.45256e+07	3.01544e+07	5.37628e+06	1.08174e+07	6.19158e+06	5.22117e+06	5.70009e+06	6.93682e+06	1.14916e+07	1.0212e+07	6.52106e+06	4.91566e+06	7.51008e+06	7.24793e+06	1.20623e+07	1.1049e+07	1.05237e+07
Com_2865_neg	Artesunate	C19 H28 O8	384.178	5.793	383.171					4.97042e+07	4.49755e+07	4.97295e+07	4.20032e+07	4.26037e+07	4.59936e+07	1.6184e+07	1.70516e+07	5.53333e+06	1.75879e+07	1.64852e+07	1.39238e+07	5.31343e+07	5.39223e+07	5.33783e+07	5.6445e+07	5.17259e+07	5.16599e+07	4.023e+07	3.19008e+07	3.28597e+07
Com_8520_neg	Acetylharpagide	C17 H26 O11	406.148	5.109	405.141	Lipids and lipid-like molecules	Prenol lipids	Terpene glycosides	Iridoid O-glycosides	1.30012e+07	1.67055e+07	9.85055e+06	4.08506e+06	6.3907e+06	4.47324e+06	8.37399e+06	8.62589e+06	5.83269e+06	1.36909e+07	6.63191e+06	5.95194e+06	6.24267e+06	4.42464e+06	4.63394e+06	4.70966e+06	3.42968e+06	4.08284e+06	6.70123e+06	1.15985e+07	7.03342e+06
Com_395_neg	5-O-p-Coumaroyl shikimic acid	C16 H16 O7	320.09	5.372	301.072					1.67018e+07	1.93459e+07	1.867e+07	1.44513e+07	1.46032e+07	2.2586e+07	6.97577e+08	7.92947e+08	5.79856e+08	6.27119e+08	6.70151e+08	7.6934e+08	7.00938e+07	3.3092e+08	7.58512e+07	6.21691e+07	7.17513e+07	3.36161e+08	4.07286e+08	4.21608e+08	4.20905e+08
Com_1183_neg	Orotic acid	C5 H4 N2 O4	156.016	1.502	155.009	Organoheterocyclic compounds	Diazines	Pyrimidines and pyrimidine derivatives	Pyrimidinecarboxylic acids	4.3777e+07	3.48179e+07	3.63149e+07	4.49193e+07	4.07519e+07	4.20099e+07	8.78928e+07	6.71431e+07	8.6989e+07	9.00565e+07	9.0254e+07	8.66677e+07	9.06112e+07	8.59561e+07	9.6231e+07	9.22156e+07	8.66433e+07	8.85068e+07	7.96792e+07	7.71901e+07	8.04688e+07
Com_9378_neg	Pyrogallol	C6 H6 O3	126.031	4.857	125.023	Benzenoids	Phenols	Benzenetriols and derivatives	5-unsubstituted pyrrogallols	4.30836e+07	2.41299e+07	2.51654e+07	2.24266e+07	2.15075e+07	2.1251e+07	5.91675e+07	2.12055e+07	2.54159e+07	3.94277e+07	4.00424e+07	2.63044e+07	3.11547e+07	3.05692e+07	2.64635e+07	5.61856e+07	2.85189e+07	3.18047e+07	3.38309e+07	2.7679e+07	2.72834e+07
Com_3033_neg	5-Acetylsalicylic acid	C9 H8 O4	180.041	6.748	179.034	Phenylpropanoids and polyketides	Depsides and depsidones	Not available	Depsides and depsidones	4.63748e+07	3.39583e+07	3.46464e+07	3.20469e+07	3.25425e+07	3.99929e+07	9.94153e+07	8.69577e+07	1.10324e+08	9.93577e+07	1.00914e+08	9.41721e+07	1.37098e+08	1.39221e+08	1.23434e+08	1.32462e+08	1.17621e+08	1.3048e+08	9.04155e+07	1.02025e+08	9.69759e+07
Com_733_neg	Bruceine D	C20 H26 O9	410.156	5.39	455.154	Lipids and lipid-like molecules	Prenol lipids	Terpene lactones	Quassinoids	2.07569e+08	6.25653e+07	5.52737e+07	5.50624e+07	2.32238e+08	1.86202e+08	3.01296e+06	5.50996e+06	5.54299e+06	6.31184e+06	3.04946e+06	5.63433e+06	9.31217e+06	4.99207e+06	6.29072e+06	7.56208e+06	5.32051e+06	7.14276e+06	5.5007e+06	6.26747e+06	6.95679e+06
Com_420_neg	Kinsenoside	C10 H16 O8	264.084	5.582	263.077	Lipids and lipid-like molecules	Prenol lipids	Terpene glycosides	Triterpene saponins	2.04459e+07	1.65267e+07	5.85013e+06	1.46623e+07	1.33445e+07	1.71083e+07	8.62847e+06	4.61223e+06	7.44545e+06	1.64529e+07	7.75155e+06	7.74592e+06	1.40823e+07	1.47412e+07	1.24564e+07	1.28619e+07	1.43232e+07	1.38363e+07	1.15597e+07	1.05473e+07	1.50289e+07
Com_10241_neg	GMP	C10 H14 N5 O8 P	363.058	5.521	362.051	Nucleosides, nucleotides, and analogues	Purine nucleotides	Purine ribonucleotides	Purine ribonucleoside monophosphates	2.57294e+07	2.40303e+07	2.32347e+07	1.60153e+07	2.01346e+07	2.32111e+07	5.13898e+06	4.99825e+06	5.01519e+06	5.15633e+06	4.93943e+06	5.08313e+06	4.8134e+06	5.31588e+06	5.15989e+06	4.74063e+06	4.93039e+06	4.91542e+06	4.18541e+06	5.19722e+06	4.45277e+06
Com_707_neg	Isochlorogenic acid C	C25 H24 O12	516.126	5.269	515.119	Organic oxygen compounds	Organooxygen compounds	Alcohols and polyols	Quinic acids and derivatives	1.94672e+06	1.40384e+06	2.8695e+07	968010	802819	1.41237e+06	8.48193e+07	8.79905e+07	1.03008e+08	8.32805e+07	9.0317e+07	8.57779e+07	2.62344e+07	2.70471e+07	3.11982e+07	3.44852e+07	2.44559e+07	3.15204e+07	4.29562e+07	3.90215e+07	4.10677e+07
Com_9138_neg	4-Pyridoxate	C8 H9 N O4	183.052	4.822	164.034	Organoheterocyclic compounds	Pyridines and derivatives	Pyridinecarboxylic acids and derivatives	Pyridinecarboxylic acids	1.26038e+07	1.44126e+07	1.7051e+07	1.41613e+07	1.33095e+07	1.26525e+07	5.15934e+06	1.21379e+07	4.54285e+06	5.37797e+06	4.36559e+06	4.61139e+06	1.55205e+07	1.55628e+07	1.58953e+07	1.60839e+07	1.65289e+07	1.69667e+07	1.3585e+07	1.47094e+07	1.46739e+07
Com_29247_neg	LPC 20:0	C28 H58 N O7 P	597.401	11.131	596.394	Lipids and lipid-like molecules	Glycerophospholipids	Glycerophosphocholines	Phosphocholines	337249	341840	331344	312113	315915	355178	214954	1.23997e+06	240137	216380	235179	221901	228399	228487	239231	223751	252400	225903	280148	246094	223767
Com_2611_neg	Scutellarein	C15 H10 O6	286.048	5.838	285.04	Phenylpropanoids and polyketides	Flavonoids	Flavonoid glycosides	Flavonoid-7-O-glucuronides	1.12981e+07	1.46961e+07	2.77237e+07	2.4053e+07	1.71819e+07	2.48192e+07	7.02024e+07	5.18501e+07	7.16802e+07	5.31028e+07	6.46941e+07	5.87642e+07	3.55741e+07	9.92042e+06	2.96004e+07	1.43921e+07	3.15987e+07	1.55914e+07	3.48531e+07	3.27302e+07	3.50532e+07
Com_1479_neg	Galangin	C15 H10 O5	270.053	5.487	269.045	Phenylpropanoids and polyketides	Flavonoids	Flavones	Flavonols	7.98031e+06	6.43796e+06	6.53615e+06	4.21344e+06	4.00608e+06	5.61836e+06	2.02417e+07	1.03426e+07	2.04134e+07	1.80664e+07	1.8736e+07	1.41957e+07	9.01266e+06	8.36327e+06	9.15988e+06	9.31849e+06	8.22702e+06	9.32537e+06	1.17332e+07	1.06189e+07	1.21855e+07
Com_1450_neg	Propylparaben	C10 H12 O3	180.078	5.846	179.071	Benzenoids	Benzene and substituted derivatives	Benzoic acids and derivatives	p-Hydroxybenzoic acid alkyl esters	1.24506e+08	1.26622e+08	1.33428e+08	1.30962e+08	1.09625e+08	1.1391e+08	1.06883e+08	1.04e+08	9.52696e+07	1.02332e+08	1.02503e+08	1.19291e+08	1.11613e+08	1.05697e+08	1.04651e+08	9.91188e+07	1.08077e+08	1.04335e+08	1.02666e+08	9.97025e+07	1.1921e+08
Com_4123_neg	Ganoderic acid C6	C30 H42 O8	530.29	6.572	529.282	Lipids and lipid-like molecules	Prenol lipids	Triterpenoids	Triterpenoids	2.61674e+07	2.83635e+07	2.79432e+07	2.65126e+07	2.54005e+07	2.52971e+07	1.81862e+07	1.62328e+07	1.87448e+07	1.91805e+07	1.93863e+07	1.73449e+07	2.28176e+07	2.3241e+07	2.151e+07	2.27477e+07	2.02369e+07	2.10497e+07	2.56413e+07	2.11526e+07	2.12402e+07
Com_1243_neg	Morin Hydrate	C15 H12 O8	320.053	5.431	319.046	Phenylpropanoids and polyketides	Flavonoids	Flavones	Flavonols	7.99483e+07	7.24259e+07	7.37235e+07	6.3257e+07	5.83299e+07	6.83015e+07	2.33478e+08	1.50928e+08	1.1605e+08	1.36217e+08	2.16579e+08	1.06121e+08	1.58276e+08	1.50721e+08	1.62512e+08	1.82271e+08	1.34176e+08	1.51224e+08	1.50806e+08	1.54244e+08	1.54207e+08
Com_1139_neg	Coumestrol	C15 H8 O5	268.037	5.477	313.035	Phenylpropanoids and polyketides	Isoflavonoids	Coumestans	Coumestans	1.37024e+08	1.24477e+08	1.17536e+08	8.25674e+07	8.64121e+07	1.00641e+08	1.18271e+08	1.25843e+08	1.37886e+08	1.24099e+08	1.30287e+08	1.29635e+08	7.83587e+07	3.02521e+07	8.52861e+07	8.97312e+07	7.2919e+07	3.06756e+07	1.1669e+08	1.49394e+08	1.85617e+08
Com_11348_neg	N-Benzoyl-(2R,3S)-3-phenylisoserine	C16 H15 N O4	285.1	6.106	266.082					9.56831e+06	1.08557e+07	1.03394e+07	9.95207e+06	8.0647e+06	9.15329e+06	705624	671437	679009	718184	724087	687072	1.14865e+06	1.24506e+06	714130	709070	688987	708545	2.13663e+06	1.93498e+06	2.32917e+06
Com_1504_neg	Xanthurenic acid O-hexoside	C16 H17 N O9	367.09	5.515	366.083					2.1214e+07	2.11668e+07	2.22426e+07	1.66288e+07	1.46571e+07	1.65658e+07	1.69113e+07	1.73095e+07	1.60212e+07	1.74227e+07	1.616e+07	1.63653e+07	8.44283e+07	9.14334e+07	9.50048e+07	9.21981e+07	6.82037e+07	9.7674e+07	4.34929e+07	4.77602e+07	4.80688e+07
Com_10359_neg	Resveratrol	C14 H12 O3	228.078	5.669	227.071	Phenylpropanoids and polyketides	Stilbenes	Not available	Stilbenes	3.25494e+06	3.57394e+06	2.7578e+06	3.8658e+06	4.64452e+06	4.34064e+06	2.14903e+06	2.00905e+06	8.34509e+06	2.16617e+06	1.90904e+06	2.04337e+06	6.28977e+06	6.63659e+06	7.04223e+06	5.98969e+06	5.31192e+06	6.26509e+06	3.18631e+06	3.35024e+06	3.33942e+06
Com_477_neg	3-O-p-coumaroyl shikimic acid O-hexoside	C22 H26 O12	482.143	6.088	481.135					1.11715e+08	8.41098e+07	9.05196e+07	7.78835e+07	7.26481e+07	9.63226e+07	3.26129e+08	2.84611e+08	2.67894e+08	2.77272e+08	3.02288e+08	3.13944e+08	2.23023e+08	2.4093e+08	2.49994e+08	2.46497e+08	1.77385e+08	2.40653e+08	2.14617e+08	2.23517e+08	2.02683e+08
Com_16530_neg	Xanthurenic acid	C10 H7 N O4	205.037	5.551	204.029	Organoheterocyclic compounds	Quinolines and derivatives	Quinoline carboxylic acids	Quinoline carboxylic acids	3.29313e+06	4.56233e+06	4.71633e+06	3.34373e+06	3.44513e+06	4.86524e+06	1.15936e+06	1.65505e+06	1.77724e+06	2.28376e+06	1.03673e+06	1.28718e+06	2.18455e+06	2.66184e+06	2.41281e+06	1.98439e+06	4.23834e+06	2.31339e+06	2.49121e+06	3.1803e+06	2.38267e+06
Com_19791_neg	Plantagoside	C21 H22 O12	466.109	5.38	465.102	Phenylpropanoids and polyketides	Flavonoids	Flavonoid glycosides	Flavonoid O-glycosides	3.81184e+06	3.8071e+06	8.60545e+06	2.72398e+06	3.05662e+06	9.06377e+06	3.3087e+06	1.48929e+06	1.8833e+06	4.196e+06	2.81438e+06	2.72726e+06	9.38478e+06	4.03378e+06	2.493e+06	3.43944e+06	2.46127e+06	3.88637e+06	4.78922e+06	4.30471e+06	3.79895e+06
Com_14251_neg	Forskolin	C22 H34 O7	410.231	6.339	455.229	Lipids and lipid-like molecules	Prenol lipids	Triterpenoids	Triterpenoids	2.42995e+07	2.47543e+07	2.70738e+07	2.41704e+07	2.38337e+07	2.50368e+07	2.40249e+07	2.09401e+07	1.67848e+07	1.84996e+07	1.8887e+07	1.79433e+07	1.82361e+07	1.91571e+07	1.91093e+07	1.80394e+07	1.56876e+07	1.77431e+07	1.54662e+07	1.98221e+07	1.96667e+07
Com_28032_neg	1-Methyluric acid	C6 H6 N4 O3	182.044	3.922	181.036	Organoheterocyclic compounds	Imidazopyrimidines	Purines and purine derivatives	Xanthines	1.03009e+06	1.09033e+06	1.13799e+06	1.01697e+06	973699	946642	646135	375090	587817	391226	621415	532108	1.26815e+06	1.31421e+06	1.46486e+06	1.49561e+06	1.24826e+06	1.40133e+06	924117	994508	1.04074e+06
Com_2625_neg	Nortanshinone	C17 H12 O4	280.073	5.568	325.072	Lipids and lipid-like molecules	Prenol lipids	Diterpenoids	Tanshinones, isotanshinones, and derivatives	2.80081e+06	2.83081e+06	2.49108e+06	2.7791e+06	3.81283e+06	3.21363e+06	5.00748e+07	6.02941e+07	5.64142e+07	5.41803e+07	5.61764e+07	5.65353e+07	4.64584e+07	6.31151e+07	4.58278e+07	5.56761e+07	6.6188e+07	5.72286e+07	3.22045e+07	3.24918e+07	2.81876e+07
Com_2729_neg	N-Acetylphenylalanine	C11 H13 N O3	207.089	5.622	206.081	Organic acids and derivatives	Carboxylic acids and derivatives	Amino acids, peptides, and analogues	Phenylalanine and derivatives	2.00799e+07	1.67372e+07	2.11009e+07	1.5523e+07	1.28059e+07	1.43024e+07	2.35657e+07	2.83928e+07	2.2536e+07	2.46885e+07	2.50538e+07	2.44472e+07	1.05868e+07	1.31912e+07	1.02302e+07	1.13139e+07	1.15237e+07	1.2994e+07	1.60173e+07	1.73237e+07	1.63147e+07
Com_8179_neg	Ixoside	C16 H20 O11	388.101	5.605	387.094	Lipids and lipid-like molecules	Prenol lipids	Terpene glycosides	Iridoid O-glycosides	2.81913e+06	3.41506e+06	3.91223e+06	3.40428e+06	3.94454e+06	3.41909e+06	1.34379e+07	1.25436e+07	1.26447e+07	1.20632e+07	9.8018e+06	9.8663e+06	1.04602e+06	1.00696e+07	9.12305e+06	1.08758e+07	1.03579e+07	1.00556e+07	1.04375e+07	8.59953e+06	9.70057e+06
Com_8439_neg	Tectorigenin	C16 H12 O6	300.063	6.464	299.056	Phenylpropanoids and polyketides	Isoflavonoids	Isoflav-2-enes	Isoflavones	8.02869e+07	5.24903e+07	4.03305e+07	3.33258e+07	3.26347e+07	7.43094e+07	2.70379e+08	3.12909e+08	2.81527e+08	2.30756e+08	2.80835e+08	3.02178e+08	1.41373e+08	1.35385e+08	1.704e+08	1.47588e+08	1.26312e+08	1.45036e+08	1.8009e+08	1.76268e+08	1.61579e+08
Com_5074_neg	Eriocitrin	C27 H32 O15	596.175	5.52	595.167	Phenylpropanoids and polyketides	Flavonoids	Flavonoid glycosides	Flavonoid-7-O-glycosides	1.06833e+07	7.54613e+06	8.96047e+06	9.59473e+06	8.88621e+06	7.92882e+06	2.07539e+07	2.01076e+07	1.68928e+07	1.62842e+07	1.98398e+07	1.48056e+07	2.25639e+07	2.33227e+07	2.29399e+07	2.37553e+07	2.006e+07	2.25417e+07	1.789e+07	1.70696e+07	1.74105e+07
Com_19524_neg	Trehalose 6-phosphate	C12 H23 O14 P	422.083	1.228	421.075	Lipids and lipid-like molecules	Saccharolipids	Not available	Saccharolipids	1.53012e+06	1.81373e+06	2.14158e+06	1.77157e+06	1.9867e+06	1.82928e+06	1.73404e+06	1.30886e+06	1.87492e+06	1.77031e+06	1.97255e+06	1.90825e+06	1.45365e+06	1.55298e+06	1.66553e+06	1.33864e+06	1.6221e+06	1.64378e+06	1.7053e+06	1.40876e+06	1.69152e+06
Com_2060_neg	Oxyresveratrol	C14 H12 O4	244.072	5.347	243.066	Phenylpropanoids and polyketides	Stilbenes	Not available	Stilbenes	2.49664e+06	2.50247e+06	2.59985e+06	2.4172e+06	2.37688e+06	2.4124e+06	2.76327e+07	2.6101e+07	2.88652e+07	2.70555e+07	2.8838e+07	2.52698e+07	3.60279e+07	3.7799e+07	3.77861e+07	3.7228e+07	3.48606e+07	3.59742e+07	2.31312e+07	2.24217e+07	2.43444e+07
Com_3771_neg	4-Methyl-6,7-dihydroxycoumarin	C10 H8 O4	192.041	5.424	191.034					4.00302e+07	7.70166e+07	1.03357e+08	8.60815e+07	2.34186e+07	2.61401e+07	6.71399e+07	2.60661e+07	7.98089e+07	2.24803e+07	7.2801e+07	9.05405e+07	2.70557e+07	2.4114e+07	2.23524e+07	9.69202e+07	6.72606e+07	2.40504e+07	6.95834e+07	5.38635e+07	1.00448e+08
Com_1527_neg	Bergenin	C14 H16 O9	328.079	5.239	327.072	Benzenoids	Benzene and substituted derivatives	Benzoic acids and derivatives	Gallic acid and derivatives	2.29206e+07	2.06476e+07	2.18913e+07	2.20805e+07	1.94814e+07	2.30622e+07	6.94465e+07	6.61131e+07	1.08546e+07	3.48589e+07	8.04017e+07	7.08241e+07	2.59149e+07	6.96497e+07	4.73717e+07	6.49045e+07	6.27639e+07	5.37251e+07	6.57848e+07	6.75376e+07	5.45763e+07
Com_14699_neg	7-Hydroxy-4-methyl-8-nitrocoumarin	C10 H7 N O5	221.032	5.23	220.025	Phenylpropanoids and polyketides	Coumarins and derivatives	Hydroxycoumarins	7-hydroxycoumarins	3.17992e+06	3.02507e+06	268377	3.85199e+06	3.17904e+06	2.78667e+06	5.54771e+06	5.14843e+06	5.03406e+06	5.20407e+06	5.22557e+06	5.03963e+06	1.46054e+06	7.54221e+06	6.4544e+06	6.48166e+06	7.0192e+06	5.98391e+06	5.2445e+06	5.44783e+06	5.46143e+06
Com_3978_neg	Rhapontin	C21 H24 O9	420.142	6.2	419.135	Phenylpropanoids and polyketides	Stilbenes	Stilbene glycosides	Stilbene glycosides	1.62833e+06	1.60434e+06	1.63031e+06	1.55312e+06	1.53996e+06	1.51191e+06	1.86505e+06	2.71304e+06	2.3648e+06	2.61672e+06	1.15783e+06	2.07566e+06	631096	1.6075e+06	1.3309e+06	1.21058e+06	1.2362e+06	1.24651e+06	1.20219e+06	1.51897e+06	1.26658e+06
Com_12832_neg	Vitamin B2	C17 H20 N4 O6	376.139	5.85	375.131	Organoheterocyclic compounds	Pteridines and derivatives	Alloxazines and isoalloxazines	Flavins	3.51602e+06	4.77257e+06	2.9678e+06	2.93734e+06	4.33062e+06	2.04414e+06	2.98345e+06	1.5465e+06	1.70414e+06	2.96989e+06	2.13142e+06	1.60908e+06	1.77634e+06	2.38041e+06	3.23231e+06	3.08301e+06	860555	1.47817e+06	3.76899e+06	2.79412e+06	3.29557e+06
Com_1371_neg	Aucubin	C15 H22 O9	346.126	5.485	327.108	Lipids and lipid-like molecules	Prenol lipids	Terpene glycosides	Iridoid O-glycosides	1.32496e+08	1.45308e+08	1.54904e+08	1.34757e+08	1.27207e+08	1.31857e+08	1.50883e+08	1.47757e+08	1.47529e+08	8.39712e+07	1.51552e+08	1.53645e+08	1.07718e+08	1.15326e+08	1.08338e+08	1.28473e+08	1.11114e+08	1.16063e+08	1.39527e+08	1.34962e+08	1.38456e+08
Com_6935_neg	Guanosine 3',5'-Cyclic Monophosphate	C10 H12 N5 O7 P	345.047	5.274	390.045	Nucleosides, nucleotides, and analogues	Purine nucleotides	Cyclic purine nucleotides	3',5'-cyclic purine nucleotides	2.36466e+07	2.57021e+07	2.1268e+07	2.07234e+07	1.6738e+07	2.21002e+07	2.83174e+06	2.62793e+06	2.56955e+06	2.65633e+06	2.66731e+06	2.5724e+06	3.38841e+06	3.84979e+06	3.29454e+06	3.30845e+06	3.58283e+06	3.05439e+06	2.67696e+06	2.78075e+06	2.7877e+06
Com_4619_neg	N-Sinapoylagmatine	C16 H24 N4 O4	336.178	6.276	335.171					2.13869e+07	5.36763e+07	2.41788e+07	2.46757e+07	2.36924e+07	2.14102e+07	9.49812e+06	1.14469e+07	1.31187e+07	1.02644e+07	1.09356e+07	1.25787e+07	2.37342e+07	2.69371e+07	2.36056e+07	2.08198e+07	2.39575e+07	2.7568e+07	1.63631e+07	1.65744e+07	2.79145e+07
Com_2796_neg	cis-Aconitic acid	C6 H6 O6	174.016	2.062	173.008	Organic acids and derivatives	Carboxylic acids and derivatives	Tricarboxylic acids and derivatives	Tricarboxylic acids and derivatives	9.83026e+07	9.85719e+07	8.64003e+07	8.26063e+07	8.15572e+07	8.42447e+07	5.43972e+07	1.64277e+08	5.42566e+07	5.54403e+07	5.51282e+07	5.16387e+07	7.71771e+07	9.45665e+07	1.02447e+08	7.82009e+07	6.98344e+07	8.27152e+07	8.51807e+07	8.77343e+07	8.14944e+07
Com_16733_neg	IAA-Glu	C15 H16 N2 O5	304.106	5.54	303.098					4.80924e+06	2.46121e+06	2.21348e+06	2.33346e+06	2.49922e+06	2.47432e+06	1.78493e+06	1.70362e+06	1.77066e+06	1.88833e+06	1.70478e+06	1.75158e+06	2.78371e+06	2.88218e+06	3.02363e+06	2.59791e+06	4.26571e+06	2.97377e+06	2.83953e+06	2.38587e+06	1.70973e+06
Com_15857_neg	dCMP	C9 H14 N3 O7 P	307.056	1.505	306.049	Nucleosides, nucleotides, and analogues	Pyrimidine nucleotides	Pyrimidine deoxyribonucleotides	Pyrimidine 2'-deoxyribonucleoside monophosphates	1.9317e+06	2.19129e+06	1.9852e+06	1.42516e+06	1.6656e+06	1.6838e+06	6.54504e+06	695748	3.5026e+06	3.43656e+06	1.31702e+06	3.26854e+06	636813	851684	625614	670817	669433	656732	1.37768e+06	1.69744e+06	1.51782e+06
Com_11033_neg	Isorhamnetin	C16 H12 O7	316.062	5.207	315.055	Phenylpropanoids and polyketides	Flavonoids	Flavones	Flavonols	8.4349e+06	1.03256e+07	1.08768e+07	1.23572e+07	9.55619e+06	7.92261e+06	543032	745916	591378	637631	647668	653929	671354	672334	627561	615990	690784	716166	558873	639714	605760
Com_3522_neg	Farrerol	C17 H16 O5	300.096	3.284	299.088	Phenylpropanoids and polyketides	Flavonoids	Flavans	Flavanones	1.66327e+06	1.93645e+06	1.78439e+06	1.83368e+06	1.53586e+06	1.61273e+06	5.0213e+06	3.75342e+06	3.86108e+06	5.46142e+06	4.62489e+06	5.49614e+06	3.0189e+06	2.92401e+06	3.20788e+06	3.00947e+06	2.39431e+06	3.0529e+06	2.92155e+06	3.32737e+06	3.02149e+06
Com_2294_neg	N-Caffeoylagmatine	C14 H20 N4 O3	292.152	6.392	291.145	Benzenoids	Phenols	Benzenediols	Catechols	6.16362e+07	5.92175e+07	5.97921e+07	5.59496e+07	4.62793e+07	5.74441e+07	9.8364e+06	6.51595e+06	7.62413e+06	9.65155e+06	9.9913e+06	9.54011e+06	1.83852e+07	1.81421e+07	1.95071e+07	1.80184e+07	1.27812e+07	1.82649e+07	2.26347e+07	2.42361e+07	2.26223e+07
Com_18973_neg	N-Acetylglucosamine 1-phosphate	C8 H16 N O9 P	301.058	5.553	346.056					1.77151e+06	2.09263e+06	2.20193e+06	2.56769e+06	9.08827e+06	2.91491e+06	1.11176e+06	1.07901e+06	1.11953e+06	1.19158e+06	1.15782e+06	1.12138e+06	2.45365e+06	1.08588e+06	1.5016e+06	1.30277e+06	1.0454e+06	1.71855e+06	1.66964e+06	1.14805e+06	1.148e+06
Com_2752_neg	2,2'-Cyclouridine	C9 H10 N2 O5	226.059	1.563	271.057	Organoheterocyclic compounds	Diazines	Pyrimidines and pyrimidine derivatives	Pyrimidones	5.60279e+07	5.32168e+07	5.14873e+07	5.16276e+07	4.51873e+07	5.72571e+07	3.4356e+07	2.61589e+07	2.94623e+07	3.26767e+07	3.35862e+07	3.31019e+07	2.40294e+07	2.47558e+07	2.58962e+07	2.18028e+07	2.08997e+07	2.45996e+07	3.43386e+07	3.42805e+07	3.55757e+07
Com_22284_neg	Myrislignan	C21 H26 O6	374.174	5.833	373.166	Lignans, neolignans and related compounds	Not available	Not available	Lignans, neolignans and related compounds	2.80779e+06	2.70304e+06	3.81493e+06	8.14948e+06	2.2029e+06	2.12047e+06	1.20839e+06	1.07534e+06	1.05435e+06	1.31765e+06	1.40656e+06	815115	814154	1.60575e+06	1.43033e+06	1.1896e+06	1.2334e+06	1.44829e+06	1.53199e+06	1.57325e+06	1.07165e+06
Com_2430_neg	Glu-Glu	C10 H14 N2 O7	274.08	1.448	273.073	Organic acids and derivatives	Carboxylic acids and derivatives	Amino acids, peptides, and analogues	Dipeptides	5.55802e+06	4.35173e+06	3.25317e+06	380442	4.1164e+06	5.5745e+06	6.89806e+07	6.25387e+07	7.77345e+07	5.76408e+07	6.62145e+07	5.16556e+07	5.327e+07	5.52723e+07	4.72591e+07	4.15138e+07	6.30743e+07	4.43177e+07	4.67858e+07	3.83017e+07	4.90767e+07
Com_13141_neg	Abscisic Acid	C15 H20 O4	264.136	6.504	263.129	Lipids and lipid-like molecules	Prenol lipids	Sesquiterpenoids	Abscisic acids and derivatives	1.9466e+07	2.513e+07	2.56688e+07	1.73401e+07	2.54489e+07	2.37438e+07	2.06568e+07	1.52346e+07	1.43951e+07	1.64578e+07	1.59123e+07	7.87558e+06	1.43879e+07	1.57724e+07	1.47005e+07	1.54675e+07	1.44139e+07	1.53227e+07	1.69839e+07	1.03319e+07	1.75237e+07
Com_14976_neg	Enoxolone	C30 H46 O4	470.34	8.522	469.332	Lipids and lipid-like molecules	Prenol lipids	Triterpenoids	Triterpenoids	5.67427e+06	3.84448e+06	5.2872e+06	3.8437e+06	2.69332e+06	3.20706e+06	5.84582e+06	5.51666e+06	4.31577e+06	5.18361e+06	4.91519e+06	5.78665e+06	2.76788e+06	3.47854e+06	3.12746e+06	2.98733e+06	1.59188e+06	2.50808e+06	4.68496e+06	4.27084e+06	4.46802e+06
Com_3510_neg	Cyasterone	C29 H44 O8	520.305	6.73	519.297	Lipids and lipid-like molecules	Prenol lipids	Triterpenoids	Triterpenoids	1.19736e+07	1.21937e+07	1.11572e+07	1.09499e+07	1.6045e+07	1.17378e+07	9.9597e+06	1.03054e+07	9.02978e+06	9.89471e+06	8.82698e+06	1.19682e+06	5.2202e+06	3.92139e+06	5.10633e+06	4.21988e+06	4.23274e+06	3.9445e+06	7.02297e+06	6.93422e+06	9.63871e+06
Com_335_neg	Coniferin	C16 H22 O8	342.131	6.019	341.124	Organic oxygen compounds	Organooxygen compounds	Carbohydrates and carbohydrate conjugates	Phenolic glycosides	4.68447e+08	3.64552e+08	3.72457e+08	4.22518e+08	3.77961e+08	3.82744e+08	5.94657e+08	5.06109e+08	4.80157e+08	5.31266e+08	5.44939e+08	5.48078e+08	4.38939e+08	4.72777e+08	4.70762e+08	4.49488e+08	2.85941e+08	4.43158e+08	4.73316e+08	4.80203e+08	4.63591e+08
Com_1255_neg	D-Glucarate	C6 H10 O8	210.037	1.822	191.019	Organic oxygen compounds	Organooxygen compounds	Carbohydrates and carbohydrate conjugates	Glucuronic acid derivatives	1.14905e+08	1.02531e+08	1.01893e+08	1.01362e+08	1.02792e+08	1.08402e+08	1.0906e+08	2.11819e+09	1.01161e+08	9.77615e+07	1.07916e+08	1.31957e+08	1.42692e+08	1.71626e+08	2.27225e+08	1.86141e+08	1.53808e+08	1.64556e+08	3.00964e+08	2.96842e+08	3.20691e+08
Com_21890_neg	Lycorine	C16 H17 N O4	287.116	6.084	286.108	Alkaloids and derivatives	Amaryllidaceae alkaloids	Lycorine-type amaryllidaceae alkaloids	Lycorine-type amaryllidaceae alkaloids	3.19864e+06	3.92175e+06	4.02088e+06	3.3597e+06	2.94134e+06	3.12779e+06	839952	836664	833796	906378	861415	867114	840850	882588	884914	894876	861601	894214	903259	901153	924797
Com_9354_neg	Lobetyolin	C20 H28 O8	396.178	5.6	395.171	Lipids and lipid-like molecules	Fatty Acyls	Fatty acyl glycosides	Fatty acyl glycosides of mono- and disaccharides	1.52892e+07	2.26446e+07	2.00725e+07	2.03266e+07	1.39808e+07	1.33105e+07	9.6652e+06	9.25433e+06	8.53504e+06	8.50637e+06	3.61738e+06	6.80038e+06	9.64365e+06	9.60978e+06	1.00635e+07	8.49042e+06	9.85114e+06	9.57416e+06	1.22607e+07	9.69112e+06	1.18302e+07
Com_23494_neg	8-Hydroxyguanosine	C10 H13 N5 O6	299.086	3.918	298.079	Nucleosides, nucleotides, and analogues	Purine nucleosides	Not available	Purine nucleosides	1.86812e+06	1.92842e+06	1.71897e+06	1.63629e+06	1.49237e+06	1.73804e+06	815155	823644	708039	890441	786099	797621	1.5857e+06	1.65749e+06	1.55401e+06	1.61213e+06	1.67497e+06	1.69581e+06	1.23282e+06	1.36983e+06	1.31181e+06
Com_18110_neg	1-(2,4-dihydroxyphenyl)-2-(3,5-dimethoxyphenyl)propan-1-one	C17 H18 O5	302.111	4.857	301.104					7.5157e+06	7.59688e+06	8.28976e+06	6.90417e+06	7.32819e+06	7.2727e+06	6.8772e+06	6.16329e+06	5.79984e+06	5.15642e+06	6.35074e+06	6.35775e+06	8.28608e+06	7.38867e+06	6.08231e+06	9.11285e+06	7.41234e+06	8.57901e+06	6.94104e+06	6.4969e+06	9.16627e+06
Com_12009_neg	9-Hydroxy-(10E,12Z,15Z)-Octadecatrienoic Acid	C18 H30 O3	294.22	6.8	293.212					551793	659100	813562	679037	569320	532353	6.3781e+06	6.83161e+06	4.69493e+06	5.35866e+06	6.8931e+06	7.04007e+06	692325	602894	779934	741114	394944	626981	2.08922e+06	2.72784e+06	2.67067e+06
Com_9250_neg	Maltitol	C12 H24 O11	344.132	1.369	343.124	Lipids and lipid-like molecules	Fatty Acyls	Fatty acyl glycosides	Fatty acyl glycosides of mono- and disaccharides	1.19022e+07	1.31348e+07	1.27669e+07	1.11217e+07	9.13268e+06	1.0599e+07	4.75709e+06	2.66063e+06	3.38721e+06	4.36586e+06	4.03834e+06	3.41198e+06	3.69491e+06	4.23759e+06	4.07923e+06	4.36797e+06	2.84874e+06	3.038e+06	4.22434e+06	3.5453e+06	4.18577e+06
Com_28625_neg	20-Hydroxyecdysone	C27 H44 O7	480.309	8.998	479.301	Lipids and lipid-like molecules	Steroids and steroid derivatives	Bile acids, alcohols and derivatives	Hydroxy bile acids, alcohols and derivatives	1.57297e+06	1.83456e+06	2.11404e+06	2.05683e+06	2.24337e+06	1.75813e+06	2.42761e+06	2.81051e+06	1.25016e+06	1.39062e+06	2.18793e+06	2.60742e+06	1.97461e+06	1.78899e+06	1.88785e+06	2.37771e+06	1.45982e+06	2.22698e+06	2.42304e+06	1.88596e+06	1.99004e+06
Com_8114_neg	alpha-Zearalanol	C18 H26 O5	322.178	5.95	321.17	Phenylpropanoids and polyketides	Macrolides and analogues	Not available	Macrolides and analogues	4.6255e+07	4.72057e+07	4.91852e+07	4.32444e+07	4.50408e+07	4.51402e+07	1.88568e+07	2.00682e+07	1.92075e+07	1.98941e+07	1.96918e+07	1.83707e+07	2.74918e+07	2.89716e+07	2.67954e+07	2.58556e+07	2.53516e+07	2.88394e+07	2.78774e+07	2.82725e+07	2.73756e+07
Com_17339_neg	Kavain	C14 H14 O3	230.094	5.115	229.087	Phenylpropanoids and polyketides	Kavalactones	Not available	Kavalactones	435145	349585	360214	310969	321966	298104	1.41041e+06	1.7289e+06	1.654e+06	1.39475e+06	1.36633e+06	1.29221e+06	1.90033e+06	2.21295e+06	1.95732e+06	3.58002e+06	1.81452e+06	1.96773e+06	1.2357e+06	1.2687e+06	1.63556e+06
Com_12011_neg	Tanshinone IIA	C19 H18 O3	294.125	4.998	293.117	Lipids and lipid-like molecules	Prenol lipids	Diterpenoids	Tanshinones, isotanshinones, and derivatives	1.0561e+07	1.14057e+07	1.03225e+07	9.63755e+06	1.01418e+07	9.88345e+06	641139	610296	666798	635313	618966	599308	724226	742256	733960	745013	693170	727742	1.25343e+06	1.14171e+06	1.25911e+06
Com_9362_neg	Lumichrome	C12 H10 N4 O2	242.08	5.883	241.073	Organoheterocyclic compounds	Pteridines and derivatives	Alloxazines and isoalloxazines	Flavins	1.2892e+07	1.27197e+07	1.10548e+07	1.28887e+07	1.08126e+07	1.52986e+07	1.56405e+06	1.42477e+06	1.08064e+06	1.01886e+06	1.45256e+06	1.04003e+06	4.76821e+06	5.38926e+06	4.37286e+06	4.54754e+06	5.71522e+06	4.41741e+06	4.67329e+06	4.46388e+06	4.27725e+06
Com_1051_neg	Wedelolactone	C16 H10 O7	314.043	5.473	313.035	Phenylpropanoids and polyketides	Isoflavonoids	Coumestans	Coumestans	1.37024e+08	1.24477e+08	1.17536e+08	8.25674e+07	8.64121e+07	1.00641e+08	1.62387e+08	1.72262e+08	1.89793e+08	1.75412e+08	4.96057e+07	1.81008e+08	3.07509e+07	1.01542e+08	1.05e+08	3.29366e+07	9.12591e+07	1.06343e+08	1.1669e+08	1.49394e+08	1.85617e+08
Com_16_pos	Nicotinic acid	C6 H5 N O2	123.032	1.944	124.04	Organoheterocyclic compounds	Pyridines and derivatives	Pyridinecarboxylic acids and derivatives	Pyridinecarboxylic acids	8.82158e+09	9.04029e+09	7.56718e+09	7.63151e+09	8.885e+09	7.7855e+09	1.472e+10	1.0254e+10	1.29194e+10	1.28563e+10	1.39372e+10	1.44714e+10	9.76848e+09	9.88605e+09	1.0816e+10	9.84066e+09	1.08223e+10	1.05724e+10	1.18652e+10	1.12194e+10	1.12144e+10
Com_39_pos	Betaine	C5 H11 N O2	117.079	1.55	118.087	Organic acids and derivatives	Carboxylic acids and derivatives	Amino acids, peptides, and analogues	Alpha amino acids	1.0738e+09	3.76e+08	5.29903e+08	4.19736e+08	4.81641e+08	9.96394e+08	8.34705e+09	7.10388e+09	7.26145e+09	7.71285e+09	8.2196e+09	7.58102e+09	1.15361e+10	1.22501e+10	1.21389e+10	1.13283e+10	1.30338e+10	1.17232e+10	8.84786e+09	8.74376e+09	8.45151e+09
Com_44_pos	Pipecolic acid	C6 H11 N O2	129.079	1.732	130.087	Organic acids and derivatives	Carboxylic acids and derivatives	Amino acids, peptides, and analogues	Alpha amino acids	3.46917e+08	1.02088e+08	3.30677e+08	3.52665e+08	3.90844e+08	3.03608e+08	1.28383e+10	9.19847e+09	1.0474e+10	1.19057e+10	1.22102e+10	1.26596e+10	2.63416e+08	2.40162e+08	2.66196e+08	2.02678e+08	2.34644e+08	2.11518e+08	5.66986e+09	5.55006e+09	5.64014e+09
Com_59_pos	2-(acetylamino)-3-(1H-indol-3-yl)propanoic acid	C13 H14 N2 O3	246.101	5.644	247.108					6.77197e+06	7.41289e+06	4.89131e+06	6.89456e+06	9.49606e+06	8.71016e+06	5.80595e+06	1.7078e+09	5.3779e+06	5.78161e+06	5.84499e+06	6.06365e+06	6.42188e+06	5.79039e+06	7.84388e+07	5.75537e+06	7.07695e+06	6.41622e+06	1.60596e+08	1.64134e+08	1.46223e+08
Com_63_pos	Camptothecin	C20 H16 N2 O4	348.111	5.969	349.119	Alkaloids and derivatives	Camptothecins	Not available	Camptothecins	6.39117e+07	1.44921e+07	4.95808e+06	2.55888e+06	1.51001e+06	3.08811e+07	1.52618e+06	1.17111e+06	1.03965e+06	1.03154e+06	1.08323e+06	1.08598e+06	2.15683e+09	2.63307e+09	2.67979e+09	2.22406e+09	2.6912e+09	2.4753e+09	9.37321e+08	1.0029e+09	9.73353e+08
Com_67_pos	Adenine	C5 H5 N5	135.055	1.739	136.062	Organoheterocyclic compounds	Imidazopyrimidines	Purines and purine derivatives	6-aminopurines	2.19012e+09	2.19208e+09	2.10948e+09	2.26256e+09	2.31255e+09	1.93197e+09	3.49599e+08	1.71072e+08	3.346e+08	3.39679e+08	2.13795e+08	3.16672e+08	2.34158e+08	2.50591e+08	2.49677e+08	2.07096e+08	2.13805e+08	2.90364e+08	5.94818e+08	6.08474e+08	6.21519e+08
Com_75_pos	L-Pyroglutamic acid	C5 H7 N O3	129.043	2.233	130.05	Organic acids and derivatives	Carboxylic acids and derivatives	Amino acids, peptides, and analogues	Alpha amino acids and derivatives	4.18109e+08	3.53429e+08	1.02459e+09	4.05827e+08	4.87778e+08	6.33876e+08	3.70916e+08	3.88106e+09	3.52196e+08	3.53665e+08	3.58092e+08	3.54948e+08	2.36369e+08	2.45264e+08	2.96278e+08	2.32927e+08	3.15282e+08	2.57656e+08	4.17733e+08	3.53671e+08	3.33875e+08
Com_78_pos	Progesterone	C21 H30 O2	314.225	7.281	315.232	Lipids and lipid-like molecules	Steroids and steroid derivatives	Pregnane steroids	Gluco/mineralocorticoids, progestogins and derivatives	4.89388e+06	4.91598e+06	8.82036e+06	5.90248e+06	6.06441e+06	1.16729e+07	5.63632e+06	1.12284e+09	5.76833e+06	4.25509e+06	4.80358e+06	2.19539e+07	3.88837e+06	4.75148e+06	5.02688e+07	4.15814e+06	5.09888e+06	5.3963e+06	1.233e+08	1.20334e+08	1.22874e+08
Com_137_pos	DL-Carnitine	C7 H15 N O3	161.105	1.49	162.113	Organic nitrogen compounds	Organonitrogen compounds	Quaternary ammonium salts	Carnitines	1.17583e+09	1.18177e+09	1.04819e+09	1.04777e+09	1.20426e+09	1.12827e+09	5.30267e+08	4.36416e+08	4.96949e+08	5.00621e+08	5.43214e+08	5.32943e+08	1.06817e+09	1.09241e+09	1.18882e+09	1.14148e+09	1.20663e+09	1.2262e+09	7.63576e+08	7.46969e+08	7.52471e+08
Com_142_pos	Proline	C5 H9 N O2	115.064	1.46	116.071	Organic acids and derivatives	Carboxylic acids and derivatives	Amino acids, peptides, and analogues	Proline and derivatives	1.93617e+08	2.2948e+08	4.13196e+08	2.10062e+08	1.79638e+08	2.74088e+08	7.03501e+07	1.07739e+09	6.96833e+07	6.31255e+07	7.95809e+07	7.21837e+07	7.92354e+07	7.84811e+07	8.90562e+07	7.07337e+07	9.13429e+07	8.4884e+07	1.11966e+08	9.76246e+07	1.14092e+08
Com_149_pos	DL-Stachydrine	C7 H13 N O2	143.095	1.481	144.102	Organic acids and derivatives	Carboxylic acids and derivatives	Amino acids, peptides, and analogues	Proline and derivatives	9.17121e+08	8.70701e+08	1.01906e+09	9.89305e+08	9.56445e+08	9.73722e+08	4.0328e+08	3.3034e+08	3.98278e+08	3.75756e+08	4.35441e+08	4.10798e+08	3.68964e+08	4.35351e+08	3.92568e+08	3.65545e+08	5.09179e+08	6.10279e+08	4.83895e+08	4.56903e+08	4.60031e+08
Com_175_pos	1-Stearoylglycerol	C21 H42 O4	358.308	10.703	381.297	Lipids and lipid-like molecules	Glycerolipids	Monoradylglycerols	1-monoacylglycerols	1.86005e+08	2.5573e+08	2.79677e+08	4.5425e+08	2.38569e+08	2.48168e+08	2.12245e+08	8.56554e+08	2.37114e+08	2.36558e+08	2.65578e+08	2.35533e+08	2.25994e+08	3.42743e+08	1.97832e+08	1.4185e+08	2.18915e+08	1.61724e+08	2.75113e+08	2.74497e+08	2.82326e+08
Com_182_pos	Thymine	C5 H6 N2 O2	126.043	3.202	127.051	Organoheterocyclic compounds	Diazines	Pyrimidines and pyrimidine derivatives	Hydroxypyrimidines	1.15942e+08	1.0904e+08	9.72416e+07	9.2546e+07	1.06322e+08	9.96677e+07	1.55362e+09	1.17529e+09	1.30983e+09	1.50042e+09	1.58577e+09	1.55307e+09	9.67956e+08	9.58206e+08	9.37346e+08	8.59341e+08	9.91214e+08	9.63106e+08	1.01838e+09	1.02275e+09	1.04241e+09
Com_227_pos	Creatine	C4 H9 N3 O2	131.07	1.451	132.077	Organic acids and derivatives	Carboxylic acids and derivatives	Amino acids, peptides, and analogues	Alpha amino acids and derivatives	2.37607e+07	3.43872e+07	1.13747e+08	2.38982e+07	5.36437e+07	1.16575e+07	2.95836e+06	6.33585e+08	2.02986e+07	1.77214e+07	1.5502e+07	2.30246e+07	1.55971e+07	1.41686e+07	1.96282e+07	1.64066e+07	7.46423e+07	4.88456e+07	3.59981e+07	3.0531e+07	2.89008e+07
Com_249_pos	Psoralen	C11 H6 O3	186.032	5.496	187.039	Phenylpropanoids and polyketides	Coumarins and derivatives	Furanocoumarins	Psoralens	3.52563e+08	3.69992e+08	3.30936e+08	3.22426e+08	3.39005e+08	3.36167e+08	5.26322e+08	3.94092e+08	4.80149e+08	5.36465e+08	5.12349e+08	5.19833e+08	2.94196e+08	3.16995e+08	3.18102e+08	3.08691e+08	3.63558e+08	3.33556e+08	4.27198e+08	4.09408e+08	4.03258e+08
Com_258_pos	Vanillin	C8 H8 O3	152.047	5.59	153.055	Benzenoids	Phenols	Methoxyphenols	Methoxyphenols	3.3892e+08	3.17901e+08	2.76202e+08	2.67299e+08	2.20712e+08	3.86626e+08	5.10334e+08	3.5732e+08	4.56323e+08	5.01477e+08	4.701e+08	4.75992e+08	3.02771e+08	3.06134e+08	3.13701e+08	3.52543e+08	3.4164e+08	3.66442e+08	4.21834e+08	3.6259e+08	3.8067e+08
Com_313_pos	DL-Arginine	C6 H14 N4 O2	174.112	1.391	175.119	Organic acids and derivatives	Carboxylic acids and derivatives	Amino acids, peptides, and analogues	Arginine and derivatives	3.61065e+06	2.35748e+06	1.84113e+08	4.37322e+06	7.00943e+06	5.3504e+06	2.36677e+06	5.39757e+08	1.29782e+07	2.31886e+06	2.62123e+06	2.35708e+06	2.04819e+06	2.08888e+06	2.30088e+06	1.99237e+06	2.65393e+06	2.09666e+06	2.63854e+06	2.69421e+06	2.74541e+06
Com_397_pos	Nicotinamide	C6 H6 N2 O	122.048	2.045	123.056	Organoheterocyclic compounds	Pyridines and derivatives	Pyridinecarboxylic acids and derivatives	Nicotinamides	6.37177e+08	6.45566e+08	5.65167e+08	5.7503e+08	6.50021e+08	5.26241e+08	3.16414e+08	4.18106e+08	2.49352e+08	2.61196e+08	2.93743e+08	2.61819e+08	3.16348e+08	3.32261e+08	3.40343e+08	2.98802e+08	3.46715e+08	3.17869e+08	3.79292e+08	3.73891e+08	3.80909e+08
Com_444_pos	4-Methoxycinnamic acid	C10 H10 O3	178.063	6.051	179.071	Phenylpropanoids and polyketides	Cinnamic acids and derivatives	Cinnamic acids	Cinnamic acids	3.51388e+07	4.33382e+07	6.17192e+07	6.8393e+07	7.54683e+07	3.55456e+07	2.05166e+07	1.63286e+07	2.10096e+07	2.93081e+07	2.23887e+07	2.43102e+07	1.9824e+07	2.08626e+07	2.06239e+07	1.35656e+07	2.2046e+07	2.16394e+07	2.54959e+07	3.41433e+07	3.08039e+07
Com_527_pos	Glycine anhydride	C4 H6 N2 O2	114.043	1.749	115.051	Organic acids and derivatives	Carboxylic acids and derivatives	Amino acids, peptides, and analogues	Alpha amino acids and derivatives	1.44937e+08	1.36864e+08	1.20126e+08	1.21938e+08	1.36384e+08	1.39896e+08	9.04292e+08	6.855e+08	7.88736e+08	8.57449e+08	8.67044e+08	8.65054e+08	3.0534e+08	3.04687e+08	3.31069e+08	3.21224e+08	3.14355e+08	3.6205e+08	5.34554e+08	5.24243e+08	5.19804e+08
Com_536_pos	1,3-dimethyl 2,4-bis(4-hydroxyphenyl)cyclobutane-1,3-dicarboxylate	C20 H20 O6	356.126	6.053	357.133					1.76756e+08	1.38818e+08	1.18103e+08	9.40412e+06	1.17255e+08	1.11139e+08	3.82074e+08	1.99175e+07	4.00493e+08	3.77104e+08	4.43672e+08	3.64065e+08	2.20275e+08	2.16795e+08	2.4239e+08	2.47243e+08	2.13277e+08	2.48582e+08	2.124e+08	2.39086e+08	2.39649e+08
Com_624_pos	Hypoxanthine	C5 H4 N4 O	136.039	1.992	137.046	Organoheterocyclic compounds	Imidazopyrimidines	Purines and purine derivatives	Hypoxanthines	4.66794e+08	3.84356e+08	3.45349e+08	3.13686e+08	3.89196e+08	3.53537e+08	2.35035e+08	3.31262e+08	1.24684e+08	1.97851e+08	1.75166e+08	1.22343e+08	1.56024e+08	1.54152e+08	1.99882e+08	1.50104e+08	1.53548e+08	1.59979e+08	2.41604e+08	2.32713e+08	2.29233e+08
Com_694_pos	Isotretinoin	C20 H28 O2	300.209	6.785	301.216	Lipids and lipid-like molecules	Prenol lipids	Retinoids	Retinoids	1.83951e+08	2.56137e+08	3.08819e+08	3.22933e+08	3.39072e+08	3.01707e+08	4.01835e+08	3.02953e+08	3.10465e+08	3.7881e+08	4.01205e+08	3.8826e+08	2.77515e+08	2.72837e+08	2.11554e+08	2.87909e+08	2.78984e+08	2.92977e+08	3.35251e+08	3.30091e+08	2.50153e+08
Com_725_pos	Acetophenone	C8 H8 O	120.058	5.396	121.065	Organic oxygen compounds	Organooxygen compounds	Carbonyl compounds	Alkyl-phenylketones	1.56189e+08	1.55847e+08	1.13137e+08	1.30628e+08	1.30664e+08	1.44866e+08	2.06975e+08	1.52344e+08	1.76115e+08	1.87434e+08	1.97345e+08	1.9596e+08	5.87446e+07	7.34988e+07	5.8339e+07	1.30617e+08	1.68942e+08	6.76783e+07	1.38736e+08	1.20836e+08	1.28373e+08
Com_762_pos	D-(+)-Camphor	C10 H16 O	152.12	6.053	153.128	Lipids and lipid-like molecules	Prenol lipids	Monoterpenoids	Bicyclic monoterpenoids	5.34859e+07	1.15306e+08	1.026e+08	1.00867e+08	1.09807e+08	1.06621e+08	2.30838e+08	1.75855e+08	2.06035e+08	2.42602e+08	2.22928e+08	1.93567e+08	1.59998e+08	1.51085e+08	1.79848e+08	1.56526e+08	1.52533e+08	1.82427e+08	1.77224e+08	1.65272e+08	1.73048e+08
Com_836_pos	Ecgonine	C9 H15 N O3	185.105	4.757	186.113	Alkaloids and derivatives	Tropane alkaloids	Not available	Tropane alkaloids	1.05976e+07	1.08037e+07	1.19232e+07	9.60797e+06	2.89688e+07	1.31235e+07	5.5324e+07	8.08532e+06	8.7264e+07	7.8041e+07	3.54144e+07	5.1515e+07	1.95732e+07	1.50654e+07	1.66375e+07	2.05464e+07	4.64669e+08	4.40708e+08	7.82456e+07	7.45408e+07	7.5586e+07
Com_838_pos	Cytosine	C4 H5 N3 O	111.044	1.635	112.051	Organoheterocyclic compounds	Diazines	Pyrimidines and pyrimidine derivatives	Pyrimidones	6.13747e+08	6.62676e+08	5.33526e+08	5.39603e+08	6.3215e+08	5.09015e+08	2.21149e+08	1.19166e+08	1.87622e+08	2.14892e+08	2.15773e+08	2.04983e+08	1.4576e+08	1.60028e+08	1.51645e+08	1.52649e+08	1.52038e+08	1.69683e+08	2.30927e+08	2.38173e+08	2.25571e+08
Com_1028_pos	Valine	C5 H11 N O2	117.079	1.843	118.087	Organic acids and derivatives	Carboxylic acids and derivatives	Amino acids, peptides, and analogues	Valine and derivatives	5.89546e+08	6.66728e+08	6.53767e+08	6.14842e+08	6.7725e+08	5.20206e+08	2.14489e+09	2.41533e+09	1.85142e+09	1.9717e+09	2.136e+09	2.03123e+09	2.65695e+09	2.62295e+09	2.78134e+09	2.47292e+09	2.90595e+09	2.37919e+09	2.05563e+09	1.99731e+09	2.00073e+09
Com_1057_pos	4-Guanidinobutyric acid	C5 H11 N3 O2	145.085	1.793	146.093	Organic acids and derivatives	Carboxylic acids and derivatives	Amino acids, peptides, and analogues	Gamma amino acids and derivatives	1.97535e+08	2.16694e+08	8.17828e+07	1.94513e+08	2.63571e+08	1.67458e+08	2.50525e+08	3.85247e+08	2.09043e+08	2.28147e+08	2.18373e+08	2.4053e+08	1.37366e+08	1.34918e+08	1.32985e+08	1.23206e+08	1.46427e+08	1.45595e+08	1.90562e+08	1.93564e+08	1.95271e+08
Com_1065_pos	Sodium [dodecanoyl(methyl)amino]acetate	C15 H29 N O3	271.215	7.903	272.222					2.26469e+07	2.35613e+07	2.45123e+07	2.88099e+07	2.70121e+07	2.58175e+07	9.35627e+07	6.86096e+07	7.07987e+07	8.7436e+07	9.14661e+07	8.88563e+07	4.42418e+07	4.24373e+07	4.08122e+07	4.27459e+07	3.94006e+07	4.85668e+07	5.61151e+07	5.51573e+07	5.7017e+07
Com_1132_pos	Acetyl-L-carnitine	C9 H17 N O4	203.116	1.669	204.123	Lipids and lipid-like molecules	Fatty Acyls	Fatty acid esters	Acyl carnitines	3.11505e+07	2.34562e+07	5.68986e+07	2.45152e+07	2.60654e+07	2.60847e+07	3.93132e+07	1.25231e+08	4.19379e+07	5.22665e+07	4.65013e+07	4.39281e+07	6.94136e+07	7.13912e+07	9.04451e+07	8.17959e+07	6.70834e+07	8.96526e+07	6.14775e+07	5.57882e+07	5.61009e+07
Com_1153_pos	Cafestol	C20 H28 O3	316.204	6.286	317.211	Organoheterocyclic compounds	Naphthofurans	Not available	Naphthofurans	3.09954e+08	3.05348e+08	2.47922e+08	3.55761e+08	2.71147e+08	2.60504e+08	3.14183e+08	1.85016e+08	1.05798e+08	1.36227e+08	2.10162e+08	3.28908e+08	2.38337e+08	2.97426e+08	3.212e+08	3.0114e+08	3.16769e+08	3.33993e+08	3.57046e+08	2.53603e+08	2.59699e+08
Com_1205_pos	1-Aminocyclohexanecarboxylic acid	C7 H13 N O2	143.095	1.684	144.102	Organic acids and derivatives	Carboxylic acids and derivatives	Amino acids, peptides, and analogues	L-alpha-amino acids	5.8043e+08	4.96094e+08	5.14217e+08	5.51007e+08	5.96753e+08	5.62285e+08	3.23402e+08	3.46365e+08	3.80462e+08	4.23995e+08	4.27074e+08	4.27586e+08	4.05263e+08	4.31253e+08	4.4967e+08	4.22248e+08	4.45095e+08	5.23219e+08	4.48439e+08	4.26712e+08	4.28045e+08
Com_1386_pos	Guanine	C5 H5 N5 O	151.05	3.382	152.057	Organoheterocyclic compounds	Imidazopyrimidines	Purines and purine derivatives	Purines and purine derivatives	6.05621e+08	5.61726e+08	4.21612e+08	4.73184e+08	5.29939e+08	4.94185e+08	1.87294e+08	1.68507e+08	1.53984e+08	1.77387e+08	1.7544e+08	1.83272e+08	5.43684e+07	4.94554e+07	5.08913e+07	3.76134e+07	5.40971e+07	5.59413e+07	2.12703e+08	2.17952e+08	2.19428e+08
Com_1465_pos	8-Hydroxyquinoline	C9 H7 N O	145.053	5.376	146.06	Organoheterocyclic compounds	Quinolines and derivatives	8-hydroxyquinolines	8-hydroxyquinolines	5.54295e+07	6.79789e+07	6.95427e+07	6.26478e+07	6.33546e+07	6.64318e+07	6.85274e+07	7.91547e+07	5.64421e+07	6.13697e+07	6.66167e+07	6.40791e+07	9.96297e+07	9.63698e+07	1.01229e+08	1.0139e+08	1.02903e+08	1.08792e+08	8.16071e+07	7.64277e+07	8.64244e+07
Com_1717_pos	Riboflavin	C17 H20 N4 O6	376.139	5.415	377.146	Organoheterocyclic compounds	Pteridines and derivatives	Alloxazines and isoalloxazines	Flavins	1.34979e+08	1.48312e+08	1.01733e+08	1.08189e+08	1.00253e+08	9.94298e+07	2.44997e+07	3.39413e+07	2.35465e+07	2.05217e+07	2.76876e+07	2.34481e+07	3.90702e+07	4.0316e+07	4.76374e+07	4.16275e+07	4.58498e+07	4.48838e+07	5.37525e+07	5.50734e+07	5.2303e+07
Com_1802_pos	5-Hydroxyindole	C8 H7 N O	133.053	5.123	134.06	Organoheterocyclic compounds	Indoles and derivatives	Hydroxyindoles	Hydroxyindoles	1.73056e+08	1.5747e+08	1.84577e+08	5.37588e+07	1.9967e+08	1.87537e+08	2.26563e+07	1.79052e+07	1.9252e+07	2.15159e+07	2.1251e+07	1.83218e+07	1.21486e+07	1.48539e+07	1.72228e+07	2.87169e+08	2.97509e+08	1.59099e+07	1.71423e+08	1.64357e+08	1.65933e+08
Com_2029_pos	2'-O-Methyladenosine	C11 H15 N5 O4	281.113	4.872	282.12	Nucleosides, nucleotides, and analogues	Purine nucleosides	Not available	Purine nucleosides	5.09364e+07	5.02671e+07	3.7629e+07	5.10523e+07	3.89662e+07	4.70042e+07	1.15548e+07	1.88469e+07	1.80751e+07	1.13086e+07	1.84655e+07	1.27626e+07	7.54202e+07	9.63152e+07	8.89481e+07	8.22373e+07	8.79386e+07	9.94385e+07	4.06492e+07	3.99926e+07	3.69796e+07
Com_2108_pos	N-Methylhydantoin	C4 H6 N2 O2	114.043	2.12	115.051	Organoheterocyclic compounds	Azolines	Imidazolines	Imidazolines	2.79249e+08	3.2993e+08	2.66557e+08	2.82586e+08	8.8267e+07	9.7566e+07	3.89544e+08	2.68435e+08	3.17941e+08	3.42664e+08	3.77165e+08	4.03597e+08	2.20624e+08	2.41803e+08	2.533e+08	2.28112e+08	2.63285e+08	2.31199e+08	2.85737e+08	3.18724e+08	3.26943e+08
Com_2280_pos	Nootkatone	C15 H22 O	218.167	6.696	219.174	Lipids and lipid-like molecules	Prenol lipids	Sesquiterpenoids	Eremophilane, 8,9-secoeremophilane and furoeremophilane sesquiterpenoids	1.16985e+08	1.04877e+08	9.10209e+07	9.28843e+07	1.13349e+08	1.10207e+08	7.64316e+07	5.84316e+07	6.44793e+07	6.31127e+07	6.50502e+07	7.14099e+07	9.25877e+07	8.26798e+07	7.24854e+07	8.28492e+07	9.04511e+07	1.01832e+08	7.85516e+07	8.02969e+07	8.0166e+07
Com_2294_pos	trans-Cinnamaldehyde	C9 H8 O	132.058	5.889	133.065	Phenylpropanoids and polyketides	Cinnamaldehydes	Not available	Cinnamaldehydes	8.10524e+07	8.34005e+07	5.3025e+07	6.2505e+07	6.9986e+07	1.51818e+08	6.87678e+07	2.87532e+07	5.20572e+07	4.04568e+07	5.48969e+07	9.87372e+07	4.21111e+07	5.08486e+07	8.19093e+07	5.63178e+07	5.91735e+07	1.60582e+07	5.67323e+07	6.00079e+07	6.13017e+07
Com_2461_pos	8,8-dimethyl-2H,8H-pyrano[3,2-g]chromen-2-one	C14 H12 O3	228.079	5.877	229.086					6.695e+06	5.21418e+07	1.02427e+07	4.19884e+07	7.79566e+06	3.98636e+07	5.45398e+07	4.25371e+07	1.07356e+07	5.04151e+07	5.77329e+07	5.43211e+07	6.25747e+07	6.30156e+07	1.53165e+07	6.48605e+07	1.19773e+07	7.31465e+07	5.56381e+07	5.75682e+07	5.46993e+07
Com_2587_pos	D-(+)-Proline	C5 H9 N O2	115.064	2.367	116.071	Organic acids and derivatives	Carboxylic acids and derivatives	Amino acids, peptides, and analogues	Proline and derivatives	2.07962e+08	2.22601e+08	2.025e+08	2.21547e+08	2.36211e+08	2.1033e+08	1.35611e+08	1.73716e+08	1.24216e+08	1.01891e+08	1.49817e+08	1.31446e+08	1.34512e+08	1.33228e+08	1.40116e+08	1.27395e+08	1.61228e+08	1.68846e+08	1.55026e+08	1.55144e+08	1.42556e+08
Com_2820_pos	Citral	C10 H16 O	152.12	5.638	153.127	Lipids and lipid-like molecules	Prenol lipids	Monoterpenoids	Acyclic monoterpenoids	8.51885e+07	5.0782e+07	9.33942e+07	1.41065e+08	1.27592e+08	1.33818e+08	4.94294e+07	4.68029e+07	6.59016e+07	4.08502e+07	6.20995e+07	6.33803e+07	6.65912e+07	6.89498e+07	7.03779e+07	8.63401e+07	8.89842e+07	1.01478e+08	8.89931e+07	8.71564e+07	8.65081e+07
Com_2905_pos	Propionylcarnitine	C10 H19 N O4	217.132	3.518	218.139	Lipids and lipid-like molecules	Fatty Acyls	Fatty acid esters	Acyl carnitines	1.74598e+07	1.51112e+07	1.94521e+07	1.21647e+07	1.50149e+07	1.51954e+07	3.56529e+07	9.28728e+07	3.04958e+07	3.54983e+07	3.47953e+07	3.60556e+07	4.61856e+07	4.62765e+07	5.29237e+07	4.62233e+07	4.40579e+07	5.11252e+07	3.74746e+07	3.75369e+07	3.64648e+07
Com_3405_pos	Methoxsalen	C12 H8 O4	216.042	6.062	217.05	Phenylpropanoids and polyketides	Coumarins and derivatives	Furanocoumarins	8-methoxypsoralens	2.70751e+06	827518	741306	729605	874127	794619	3.77209e+07	3.57008e+07	4.01592e+07	4.16292e+07	4.1137e+07	3.44663e+07	7.67771e+06	6.73369e+06	5.96263e+06	1.16678e+07	738310	1.00569e+07	2.02014e+07	1.77338e+07	1.73642e+07
Com_3412_pos	N6-Acetyl-L-lysine	C8 H16 N2 O3	188.116	1.596	189.123	Organic acids and derivatives	Carboxylic acids and derivatives	Amino acids, peptides, and analogues	L-alpha-amino acids	3.67923e+07	5.87965e+07	4.3346e+07	4.80338e+07	3.61689e+07	3.48928e+07	5.06748e+07	2.765e+07	4.76104e+07	5.57307e+07	5.36586e+07	5.81894e+07	1.99843e+08	1.81733e+08	1.76394e+08	1.01296e+08	1.54379e+08	1.96621e+08	1.03234e+08	6.24217e+07	1.06925e+08
Com_3456_pos	5,6-dimethyl-4-oxo-4H-pyran-2-carboxylic acid	C8 H8 O4	168.043	5.887	169.05					3.6235e+07	4.87906e+07	3.21171e+07	4.5789e+07	5.17595e+07	3.87594e+07	6.31813e+07	5.70097e+07	5.93254e+07	5.68475e+07	7.15643e+07	1.12602e+08	5.24874e+07	5.07501e+07	1.02514e+08	5.56736e+07	5.00294e+07	9.19935e+07	5.3005e+07	4.62647e+07	3.36858e+07
Com_3609_pos	1-Methyladenine	C6 H7 N5	149.07	2.148	150.078	Organoheterocyclic compounds	Imidazopyrimidines	Purines and purine derivatives	Purines and purine derivatives	1.32518e+08	1.31456e+08	1.13042e+08	1.094e+08	1.21647e+08	1.11689e+08	6.24223e+07	5.3917e+07	5.61036e+07	6.30829e+07	6.29878e+07	6.29953e+07	6.66756e+07	6.75287e+07	7.66833e+07	6.63253e+07	6.63183e+07	7.99293e+07	7.26942e+07	7.77117e+07	7.78037e+07
Com_3810_pos	3-(3-pyridinyl)propanoic acid	C8 H9 N O2	151.064	2.21	152.071					5.90661e+07	4.22456e+07	5.54721e+07	4.77764e+07	3.95122e+07	5.47625e+07	4.19976e+07	9.2641e+07	3.60242e+07	4.20297e+07	4.47655e+07	4.48725e+07	3.86604e+07	4.14911e+07	4.51822e+07	4.08412e+07	4.45616e+07	5.00783e+07	5.1771e+07	4.81771e+07	4.40676e+07
Com_3983_pos	7-Methylguanosine	C11 H15 N5 O5	297.107	4.898	298.115	Nucleosides, nucleotides, and analogues	Purine nucleosides	Not available	Purine nucleosides	4.99484e+07	5.22884e+07	4.57967e+07	4.83219e+07	4.92875e+07	4.59321e+07	7.22702e+07	5.67992e+07	5.3441e+07	7.18061e+07	7.39855e+07	6.93016e+07	5.36352e+07	6.44375e+07	6.54438e+07	5.71116e+07	6.90292e+07	7.52196e+07	5.87325e+07	6.29321e+07	6.26239e+07
Com_3996_pos	N1-[4-hydroxy-6-(methoxymethyl)pyrimidin-2-yl]acetamide	C8 H11 N3 O3	197.08	3.16	198.087					1.50633e+06	2.16811e+06	8.1372e+06	1.88057e+06	2.44544e+06	2.3616e+06	636235	6.56047e+07	622499	286251	437366	591983	732593	658055	956503	767342	1.54412e+06	871322	1.29799e+06	941260	633460
Com_4778_pos	cis-4-Hydroxy-D-proline	C5 H9 N O3	131.058	2.587	132.066	Organic acids and derivatives	Carboxylic acids and derivatives	Amino acids, peptides, and analogues	Proline and derivatives	3.90722e+07	2.99968e+07	3.8805e+07	2.52258e+07	3.53124e+07	3.53874e+07	1.13289e+08	1.49123e+08	1.10048e+08	1.26204e+08	1.35182e+08	1.4405e+08	1.5805e+08	9.54614e+07	1.09336e+08	9.79707e+07	1.28767e+08	1.07556e+08	1.58284e+08	1.05331e+08	1.00093e+08
Com_5406_pos	L-Tyrosine	C9 H11 N O3	181.074	2.488	182.081	Organic acids and derivatives	Carboxylic acids and derivatives	Amino acids, peptides, and analogues	Tyrosine and derivatives	1.43176e+08	1.0881e+08	2.71768e+08	1.13789e+08	1.03284e+08	1.57071e+08	3.95304e+07	1.77692e+09	3.58977e+07	3.7097e+07	4.81383e+07	3.7579e+07	7.14003e+07	6.58133e+07	8.16426e+07	7.90226e+07	6.42873e+07	7.72318e+07	7.39734e+07	8.0866e+07	7.64119e+07
Com_5878_pos	Pyridoxal	C8 H9 N O3	167.059	2.267	168.066	Organoheterocyclic compounds	Pyridines and derivatives	Pyridine carboxaldehydes	Pyridoxals and derivatives	5.61805e+07	4.10271e+07	3.40475e+07	5.0494e+07	4.4456e+07	3.5945e+07	4.05658e+07	3.2427e+07	3.37697e+07	3.80602e+07	4.52836e+07	4.26214e+07	5.56277e+07	6.10552e+07	6.50759e+07	6.04928e+07	6.18554e+07	6.7935e+07	4.80931e+07	5.10914e+07	5.21949e+07
Com_6322_pos	DL-Dipalmitoylphosphatidylcholine	C40 H80 N O8 P	733.562	11.599	734.569	Lipids and lipid-like molecules	Glycerophospholipids	Glycerophosphocholines	Phosphatidylcholines	1.70625e+06	1.73773e+06	1.88882e+06	1.83368e+06	1.62519e+06	1.57738e+06	1.31631e+06	1.31865e+06	1.52335e+06	1.43837e+06	1.24278e+06	7.58778e+07	1.57427e+06	1.56542e+06	3.35218e+06	1.53892e+06	1.64407e+06	1.56997e+06	1.34977e+06	1.32879e+06	1.36215e+06
Com_6455_pos	4-Methyl-5-thiazoleethanol	C6 H9 N O S	143.041	4.821	144.048	Organoheterocyclic compounds	Azoles	Thiazoles	4,5-disubstituted thiazoles	2.00585e+06	1.54397e+06	3.93145e+07	1.18428e+06	1.60896e+06	1.54799e+06	2.32387e+07	1.90407e+07	2.35423e+07	2.8981e+07	2.54237e+07	2.33637e+07	6.71041e+06	6.76652e+06	7.67335e+06	8.78312e+06	2.5663e+07	1.05259e+07	1.22967e+07	1.27563e+07	1.27595e+07
Com_6838_pos	Nicotine	C10 H14 N2	162.116	2.148	163.123	Organoheterocyclic compounds	Pyridines and derivatives	Pyrrolidinylpyridines	Pyrrolidinylpyridines	2.13604e+07	1.06248e+07	3.24305e+07	5.40016e+06	1.8933e+07	2.44669e+07	2.2785e+07	6.51288e+06	5.22109e+07	5.58378e+07	2.85851e+07	1.08715e+07	7.42719e+06	1.0513e+07	1.06547e+07	3.97558e+07	1.09448e+07	4.69089e+07	2.34857e+07	2.38032e+07	2.31689e+07
Com_6849_pos	Adenosine 5'-monophosphate	C10 H14 N5 O7 P	347.063	1.594	348.07	Nucleosides, nucleotides, and analogues	Purine nucleotides	Purine ribonucleotides	Purine ribonucleoside monophosphates	1.8461e+07	2.27667e+07	1.77193e+07	1.56055e+07	2.13834e+07	1.52957e+07	1.93347e+07	4.15789e+07	1.81729e+07	1.76633e+07	2.37171e+07	2.01817e+07	8.41374e+06	6.79184e+06	6.13251e+06	5.25704e+06	5.7192e+06	6.52734e+06	1.3095e+07	1.37572e+07	1.3602e+07
Com_8575_pos	Isovanillic acid	C8 H8 O4	168.043	0.818	169.05	Benzenoids	Benzene and substituted derivatives	Benzoic acids and derivatives	P-methoxybenzoic acids and derivatives	1.94776e+08	8.15486e+07	5.80597e+07	4.89573e+07	4.98399e+07	1.63364e+08	3.88827e+07	1.06849e+08	1.38427e+08	2.71772e+07	1.22772e+08	1.50068e+08	1.05078e+08	1.14875e+08	1.58104e+08	1.66899e+08	1.82909e+08	1.41757e+08	1.1637e+08	1.79265e+08	1.2945e+08
Com_9089_pos	3-Methoxybenzaldehyde	C8 H8 O2	136.053	0.642	137.06	Benzenoids	Benzene and substituted derivatives	Benzoyl derivatives	Benzoyl derivatives	1.60931e+08	1.18449e+08	9.77614e+07	9.31962e+07	1.12376e+08	1.18688e+08	6.13189e+07	5.88466e+07	7.44402e+07	6.35519e+07	7.57693e+07	8.57667e+07	7.18308e+07	9.4536e+07	8.97912e+07	1.05938e+08	1.53219e+08	1.02426e+08	8.46181e+07	1.28717e+08	1.1258e+08
Com_9148_pos	L-(-)-Methionine	C5 H11 N O2 S	149.051	2.01	150.059	Organic acids and derivatives	Carboxylic acids and derivatives	Amino acids, peptides, and analogues	Methionine and derivatives	2.05638e+06	1.7439e+06	5.0032e+07	2.12458e+06	1.66711e+06	3.53808e+06	1.60508e+06	6.18963e+08	3.19667e+06	977618	2.4659e+06	1.65171e+06	934805	1.05256e+06	1.14048e+06	989651	1.72747e+06	1.53603e+06	1.74434e+06	1.86048e+06	1.43261e+06
Com_9153_pos	Aloe-emodin	C15 H10 O5	270.053	5.02	271.06	Benzenoids	Anthracenes	Anthraquinones	Anthraquinones	2.3404e+06	1.90767e+06	1.45019e+06	1.59912e+06	1.80387e+06	2.17094e+06	1.5611e+07	4.63685e+06	1.82964e+07	1.1142e+07	3.92422e+06	7.6321e+06	7.43831e+06	8.1522e+06	7.58027e+06	7.59172e+06	8.1107e+06	7.18341e+06	8.19961e+06	7.66187e+06	8.32658e+06
Com_9168_pos	Icaritin	C21 H20 O6	368.126	6.896	369.134	Phenylpropanoids and polyketides	Flavonoids	Flavones	8-prenylated flavones	3.05398e+06	2.89326e+06	2.6675e+06	2.8155e+06	2.80061e+06	2.77683e+06	2.00356e+06	3.70706e+07	1.91299e+06	2.00013e+06	2.00929e+06	2.13909e+06	1.9822e+06	2.24414e+06	2.02166e+06	2.01684e+06	2.35277e+06	3.40072e+06	2.19099e+06	2.34132e+06	2.26305e+06
Com_9880_pos	Dihydrokawain	C14 H16 O3	232.11	5.82	233.117	Phenylpropanoids and polyketides	Kavalactones	Not available	Kavalactones	3.47601e+07	3.42684e+07	3.25168e+07	2.84956e+07	3.13993e+07	2.70061e+07	2.1728e+07	1.70423e+07	2.31152e+07	1.78403e+07	2.37362e+07	2.56454e+07	1.76219e+07	1.72356e+07	1.87961e+07	1.72221e+07	2.20052e+07	1.94182e+07	2.14587e+07	2.2168e+07	2.14329e+07
Com_10624_pos	N3,N4-Dimethyl-L-arginine	C8 H18 N4 O2	202.143	1.468	203.15	Organic acids and derivatives	Carboxylic acids and derivatives	Amino acids, peptides, and analogues	Arginine and derivatives	1.47112e+07	1.69072e+06	1.60543e+07	1.44609e+07	1.60582e+07	1.42327e+07	5.59489e+06	1.44367e+07	5.74555e+06	6.68788e+06	6.20746e+06	6.62883e+06	4.18785e+06	3.41152e+06	4.39296e+06	3.89162e+06	5.80938e+06	7.19264e+06	4.8544e+06	5.67635e+06	6.06394e+06
Com_11847_pos	2-(2,4-dihydroxyphenyl)-3,5,7-trihydroxy-4H-chromen-4-one	C15 H10 O7	302.042	5.287	303.049					1.1696e+07	1.98392e+07	8.49666e+06	8.79535e+06	4.7247e+06	9.62972e+06	2.99568e+07	2.15889e+07	2.99321e+07	9.34949e+06	3.17794e+07	2.62645e+07	5.00026e+07	4.60136e+06	6.98519e+06	1.08191e+07	3.3231e+06	4.2076e+07	1.5466e+07	1.67415e+07	1.6552e+07
Com_12252_pos	2-Oxindole	C8 H7 N O	133.053	0.616	134.06	Organoheterocyclic compounds	Indoles and derivatives	Indolines	Indolines	2.84389e+07	2.0327e+07	1.66778e+07	1.57549e+07	1.83694e+07	2.38751e+07	1.19527e+07	7.08489e+06	8.47042e+06	1.07191e+07	7.82306e+06	8.16883e+06	9.22077e+06	2.28991e+07	7.72356e+06	2.64964e+07	3.9358e+07	2.27146e+07	1.74853e+07	3.19548e+07	2.54082e+07
Com_12833_pos	4-Methoxybenzaldehyde	C8 H8 O2	136.053	3.273	137.06	Benzenoids	Benzene and substituted derivatives	Benzoyl derivatives	Benzoyl derivatives	2.01667e+08	1.33329e+08	1.09833e+08	1.0787e+08	1.22732e+08	1.09365e+08	8.41636e+07	7.10713e+07	7.1495e+07	9.48294e+07	9.56634e+07	1.00786e+08	9.77556e+07	1.20437e+08	8.95924e+07	1.13091e+08	1.5959e+08	1.29416e+08	8.99946e+07	1.25733e+08	1.27987e+08
Com_14337_pos	2-Methoxybenzaldehyde	C8 H8 O2	136.053	3.097	137.06					2.77957e+07	2.41178e+07	1.99055e+07	1.91532e+07	2.18563e+07	1.98298e+07	1.82758e+07	1.36098e+07	2.00882e+07	1.96271e+07	1.97291e+07	2.24067e+07	1.80316e+07	2.10085e+07	1.89245e+07	1.98696e+07	2.8733e+07	2.64728e+07	1.77458e+07	2.45902e+07	2.40861e+07
Com_17997_pos	Cholecalciferol	C27 H44 O	384.339	11.784	385.346	Lipids and lipid-like molecules	Steroids and steroid derivatives	Vitamin D and derivatives	Vitamin D and derivatives	1.26863e+06	1.13723e+06	989050	1.05609e+06	1.09868e+06	1.12392e+06	776559	6.12131e+06	693577	660951	698911	717256	720326	688163	729568	695110	1.06813e+06	910665	834884	868948	861303
Com_18702_pos	3,5-Dimethoxybenzoic acid	C9 H10 O4	182.059	0.61	183.066	Benzenoids	Benzene and substituted derivatives	Benzoic acids and derivatives	M-methoxybenzoic acids and derivatives	2.00254e+07	1.14612e+07	9.41991e+06	7.89869e+06	7.67729e+06	1.09727e+07	6.74308e+06	1.13285e+07	1.38279e+07	4.45288e+06	1.20523e+07	1.5197e+07	1.00876e+07	6.23398e+06	1.68094e+07	1.89274e+07	2.20597e+07	1.27226e+07	1.1588e+07	1.81966e+07	1.16494e+07
Com_20001_pos	1-Methyladenosine	C11 H15 N5 O4	281.113	4.142	282.12	Nucleosides, nucleotides, and analogues	Purine nucleosides	Not available	Purine nucleosides	1.61614e+07	1.43586e+07	1.11204e+07	1.58373e+07	1.75128e+07	1.50404e+07	3.86953e+06	2.20686e+06	3.59061e+06	2.97764e+06	1.93836e+06	3.14884e+06	6.51332e+06	5.32502e+06	5.71414e+06	5.8609e+06	6.72655e+06	4.62133e+06	5.72424e+06	4.57605e+06	5.46648e+06
Com_21253_pos	Cytidine 5'-monophosphate (hydrate)	C9 H14 N3 O8 P	323.052	1.704	324.059	Nucleosides, nucleotides, and analogues	Pyrimidine nucleotides	Pyrimidine ribonucleotides	Pyrimidine ribonucleoside monophosphates	2.18514e+07	2.72832e+07	1.93595e+07	2.05617e+07	2.6262e+07	1.97931e+07	1.77151e+07	9.28671e+06	1.52358e+07	1.42998e+07	1.77422e+07	1.69773e+07	1.04626e+07	1.06286e+07	1.17253e+07	9.7853e+06	1.11239e+07	1.26213e+07	1.40319e+07	1.48917e+07	1.55028e+07
Com_45_pos	Pantothenic acid	C9 H17 N O5	219.111	5.127	220.118	Organic oxygen compounds	Organooxygen compounds	Alcohols and polyols	Secondary alcohols	1.22596e+09	1.28211e+09	1.11946e+09	1.13571e+09	1.24275e+09	1.14346e+09	3.01612e+09	2.50773e+09	2.49531e+09	2.42799e+09	2.70422e+09	2.41837e+09	6.21672e+08	6.13942e+08	6.28363e+08	5.65507e+08	5.71382e+08	6.11744e+08	1.65201e+09	1.6239e+09	1.69336e+09
Com_68_pos	Esculetin	C9 H6 O4	178.027	5.416	179.034	Phenylpropanoids and polyketides	Coumarins and derivatives	Hydroxycoumarins	6,7-dihydroxycoumarins	7.64062e+07	7.53636e+07	4.82299e+07	4.55313e+07	4.9109e+07	6.46291e+07	1.58973e+08	1.41647e+08	2.04215e+08	1.81477e+08	1.84862e+08	1.87512e+08	1.5894e+09	1.55291e+09	1.75668e+09	1.55607e+09	1.9255e+09	1.82463e+09	7.62922e+08	7.35049e+08	7.1589e+08
Com_100_pos	Monobutyl phthalate	C12 H14 O4	222.089	6.297	245.079	Benzenoids	Benzene and substituted derivatives	Benzoic acids and derivatives	Benzoic acid esters	1.01097e+09	1.123e+09	9.7162e+08	1.00507e+09	1.17211e+09	1.06091e+09	1.13282e+09	1.23334e+09	1.19996e+09	1.25541e+09	1.25613e+09	1.24279e+09	3.52871e+08	3.54791e+08	4.06189e+08	3.51807e+08	2.50499e+08	4.04004e+08	8.52929e+08	8.64504e+08	8.32539e+08
Com_119_pos	Uracil	C4 H4 N2 O2	112.028	1.784	113.035	Organoheterocyclic compounds	Diazines	Pyrimidines and pyrimidine derivatives	Pyrimidones	4.57429e+08	4.13655e+08	1.08851e+08	3.29134e+08	3.77753e+08	4.35172e+08	3.44206e+09	3.71504e+09	3.72532e+09	2.96834e+09	3.30354e+09	3.04978e+09	1.02472e+09	9.67217e+08	1.17746e+09	1.04922e+09	1.06133e+09	1.14741e+09	1.98089e+09	1.91486e+09	1.8262e+09
Com_125_pos	N-Acetylornithine	C7 H14 N2 O3	174.101	1.492	175.108	Organic acids and derivatives	Carboxylic acids and derivatives	Amino acids, peptides, and analogues	N-acyl-alpha amino acids	7.8499e+08	7.91416e+08	5.50302e+08	6.6067e+08	7.26516e+08	7.42566e+08	9.35068e+08	7.52915e+08	8.77786e+08	9.25417e+08	1.02058e+09	1.00643e+09	1.17019e+09	1.0239e+09	1.18924e+09	1.05975e+09	1.0445e+09	1.12697e+09	9.21407e+08	9.29777e+08	9.42347e+08
Com_133_pos	Adenosine	C10 H13 N5 O4	267.097	3.078	268.104	Nucleosides, nucleotides, and analogues	Purine nucleosides	Not available	Purine nucleosides	2.79249e+09	2.83309e+09	1.82581e+09	1.45663e+09	1.40233e+09	1.94411e+09	6.97521e+07	1.12651e+08	8.90139e+07	7.05079e+07	9.85995e+07	8.06363e+07	6.07118e+07	6.09248e+07	6.81226e+07	5.20504e+07	5.43359e+07	6.82955e+07	6.00641e+08	5.98895e+08	5.95408e+08
Com_180_pos	4-Acetamidobutanoic acid	C6 H11 N O3	145.074	3.488	168.063	Organic acids and derivatives	Carboxylic acids and derivatives	Amino acids, peptides, and analogues	Gamma amino acids and derivatives	8.47287e+08	9.24971e+08	9.53304e+08	7.90117e+08	8.8027e+08	7.82924e+08	1.30406e+09	1.22313e+09	1.36042e+09	1.29934e+09	1.38106e+09	1.36012e+09	8.84206e+08	9.05658e+08	9.65341e+08	8.87367e+08	9.82247e+08	9.40177e+08	1.00957e+09	1.08105e+09	1.12839e+09
Com_221_pos	4-Hydroxybenzaldehyde	C7 H6 O2	122.037	5.548	123.044	Organic oxygen compounds	Organooxygen compounds	Carbonyl compounds	Hydroxybenzaldehydes	7.92826e+07	7.54451e+07	6.92217e+07	6.86131e+07	5.98757e+07	8.36046e+07	5.57857e+08	4.44557e+08	4.5336e+08	4.87046e+08	5.22954e+08	5.22862e+08	9.95776e+07	1.06951e+08	7.0129e+07	1.17221e+08	9.18756e+07	1.0052e+08	2.73497e+08	2.53792e+08	2.51295e+08
Com_265_pos	2-Hydroxycinnamic acid	C9 H8 O3	164.048	2.51	165.055	Phenylpropanoids and polyketides	Cinnamic acids and derivatives	Hydroxycinnamic acids and derivatives	Hydroxycinnamic acids	5.18707e+07	4.15096e+07	6.59531e+07	3.26464e+07	3.2045e+07	4.81718e+07	2.05421e+07	3.68748e+08	3.81372e+07	1.69208e+07	3.96691e+07	4.07149e+07	3.23833e+07	3.12432e+07	4.85453e+07	5.11721e+07	4.91576e+07	3.9132e+07	3.25602e+07	4.69989e+07	3.09522e+07
Com_302_pos	Pyridoxine	C8 H11 N O3	169.074	2.209	170.081	Organoheterocyclic compounds	Pyridines and derivatives	Pyridoxines	Pyridoxines	3.43928e+08	3.39874e+08	3.89028e+08	2.83334e+08	3.05737e+08	3.14339e+08	3.27593e+08	8.57266e+08	2.84169e+08	3.22866e+08	3.4148e+08	3.41632e+08	2.4533e+08	2.41859e+08	2.81303e+08	2.5536e+08	2.58885e+08	2.86749e+08	3.17998e+08	3.09641e+08	3.04391e+08
Com_308_pos	Folinic acid	C20 H23 N7 O7	473.166	5.064	474.174	Organoheterocyclic compounds	Pteridines and derivatives	Pterins and derivatives	Tetrahydrofolic acids	3.56403e+08	3.78506e+08	3.11735e+08	2.99244e+08	3.68031e+08	3.02624e+08	4.63656e+08	3.31604e+08	3.92716e+08	4.44697e+08	4.41665e+08	4.39105e+08	3.33574e+08	3.27812e+08	3.41154e+08	3.15503e+08	3.28656e+08	3.50617e+08	3.51018e+08	3.70807e+08	3.7748e+08
Com_363_pos	Ferulic acid	C10 H10 O4	194.058	5.621	195.065	Phenylpropanoids and polyketides	Cinnamic acids and derivatives	Hydroxycinnamic acids and derivatives	Hydroxycinnamic acids	1.3311e+07	1.0492e+07	1.42869e+07	9.61623e+06	1.19494e+07	1.25872e+07	1.09714e+08	1.30707e+08	1.29099e+08	1.23879e+08	1.37145e+08	1.28747e+08	2.72672e+08	2.32087e+08	2.49139e+08	2.73744e+08	2.98113e+08	3.32306e+08	1.83501e+08	1.54771e+08	1.66767e+08
Com_459_pos	Panthenol	C9 H19 N O4	205.132	5.141	206.139	Lipids and lipid-like molecules	Fatty Acyls	Fatty amides	N-acyl amines	1.13057e+08	8.9842e+07	8.3187e+07	9.14676e+07	9.20672e+07	1.32391e+08	2.83136e+08	2.0429e+08	2.46342e+08	2.04682e+08	2.46457e+08	2.37052e+08	7.94511e+07	7.66289e+07	7.85537e+07	7.52959e+07	6.83237e+07	7.73712e+07	1.56974e+08	1.53846e+08	1.58485e+08
Com_497_pos	5-Methoxysalicylic acid	C8 H8 O4	168.043	5.399	169.05	Benzenoids	Benzene and substituted derivatives	Benzoic acids and derivatives	M-methoxybenzoic acids and derivatives	1.11406e+08	1.13846e+08	7.23141e+07	9.41331e+07	9.87523e+07	1.09207e+08	4.83192e+08	3.29827e+08	4.2439e+08	3.99884e+08	4.16425e+08	4.10308e+08	3.61749e+08	3.66957e+08	4.01635e+08	3.92883e+08	3.27267e+08	4.20583e+08	3.58137e+08	3.50121e+08	3.52347e+08
Com_566_pos	2'-Deoxyadenosine	C10 H13 N5 O3	251.102	3.425	252.109	Nucleosides, nucleotides, and analogues	Purine nucleosides	Purine 2'-deoxyribonucleosides	Purine 2'-deoxyribonucleosides	7.81329e+08	6.96976e+08	5.39651e+08	5.23205e+08	5.52463e+08	6.34059e+08	1.4872e+08	1.26585e+08	1.58559e+08	1.57929e+08	1.35322e+08	1.47802e+08	8.4363e+07	6.25937e+07	6.60605e+07	5.36395e+07	6.44409e+07	5.63218e+07	2.35475e+08	2.3149e+08	2.32632e+08
Com_774_pos	Caffeine	C8 H10 N4 O2	194.081	5.421	195.088	Organoheterocyclic compounds	Imidazopyrimidines	Purines and purine derivatives	Xanthines	6.03596e+07	4.88041e+07	2.36409e+08	4.34591e+07	4.2272e+07	4.17911e+07	5.47917e+07	5.08219e+07	4.56018e+07	5.07539e+07	5.54597e+07	4.20096e+07	5.69508e+07	4.56959e+07	4.40103e+07	4.89224e+07	8.50082e+07	6.25986e+07	5.53366e+07	5.68804e+07	6.05726e+07
Com_1119_pos	Corticosterone	C21 H30 O4	346.214	6.421	329.211	Lipids and lipid-like molecules	Steroids and steroid derivatives	Hydroxysteroids	21-hydroxysteroids	1.90936e+08	2.09705e+08	1.71312e+08	1.75282e+08	1.88758e+08	1.80063e+08	3.99474e+07	3.10964e+07	4.42128e+07	5.04372e+07	3.58744e+07	4.96227e+07	5.62667e+07	2.56391e+07	3.70357e+07	5.26462e+07	6.34769e+07	3.09541e+07	8.28351e+07	8.38326e+07	5.93723e+07
Com_1181_pos	Kynurenic acid	C10 H7 N O3	189.043	5.397	190.05	Organoheterocyclic compounds	Quinolines and derivatives	Quinoline carboxylic acids	Quinoline carboxylic acids	1.2871e+08	1.60677e+08	1.25768e+08	1.33815e+08	1.23732e+08	1.40014e+08	1.29724e+08	1.09079e+08	1.12064e+08	1.28729e+08	1.32983e+08	1.23843e+08	1.52317e+08	1.43045e+08	1.55775e+08	1.55939e+08	1.43322e+08	1.65859e+08	1.39315e+08	1.3452e+08	1.42007e+08
Com_1502_pos	Cytidine	C9 H13 N3 O5	243.086	1.634	244.093	Nucleosides, nucleotides, and analogues	Pyrimidine nucleosides	Not available	Pyrimidine nucleosides	3.98403e+08	4.0025e+08	3.59404e+08	3.33071e+08	3.59708e+08	3.58291e+08	4.99231e+07	1.8134e+07	5.36358e+07	5.71181e+07	4.89604e+07	4.48533e+07	7.71207e+07	8.1361e+07	8.14562e+07	7.98347e+07	7.79209e+07	8.77499e+07	1.16712e+08	1.15472e+08	1.19465e+08
Com_1690_pos	Prostaglandin A3	C20 H28 O4	332.198	6.713	333.205	Lipids and lipid-like molecules	Fatty Acyls	Eicosanoids	Prostaglandins and related compounds	2.60376e+08	2.86e+08	3.2949e+08	3.33908e+08	6.04654e+08	2.27995e+08	1.567e+08	4.73052e+08	4.3176e+08	5.47573e+08	5.47534e+08	5.31021e+08	1.22622e+08	2.02495e+08	2.38971e+08	1.2044e+08	2.13443e+08	2.42776e+08	1.27454e+08	1.52986e+08	1.47271e+08
Com_1854_pos	Xanthine	C5 H4 N4 O2	152.034	4.125	153.041	Organoheterocyclic compounds	Imidazopyrimidines	Purines and purine derivatives	Xanthines	7.92638e+07	7.76856e+07	6.12555e+07	7.24941e+07	7.66227e+07	6.9637e+07	1.6558e+08	1.27995e+08	1.41238e+08	1.61668e+08	1.64491e+08	1.58805e+08	3.79335e+07	3.69004e+07	3.82431e+07	3.67455e+07	3.84941e+07	3.70936e+07	9.09262e+07	9.04268e+07	9.10791e+07
Com_2675_pos	4-Pyridoxic acid	C8 H9 N O4	183.053	3.597	184.061	Organoheterocyclic compounds	Pyridines and derivatives	Pyridinecarboxylic acids and derivatives	Pyridinecarboxylic acids	1.34197e+08	1.23041e+08	1.10139e+08	1.02793e+08	1.2607e+08	1.33047e+08	6.55682e+07	4.02926e+07	5.34443e+07	5.99813e+07	6.29607e+07	6.24465e+07	1.21091e+08	1.27365e+08	1.30661e+08	1.23119e+08	1.33001e+08	1.39684e+08	1.04967e+08	1.06919e+08	1.06014e+08
Com_2800_pos	Purpurin	C14 H8 O5	256.037	5.475	257.044	Benzenoids	Anthracenes	Anthraquinones	Hydroxyanthraquinones	2.53589e+07	3.25117e+07	2.46031e+07	2.26409e+07	2.33817e+07	2.51267e+07	6.93297e+07	4.41722e+07	7.59191e+07	8.31467e+07	8.84533e+07	4.11579e+07	1.27409e+07	1.18762e+07	1.19785e+07	1.58265e+07	9.55962e+06	1.21189e+07	3.95394e+07	3.81119e+07	3.84975e+07
Com_2960_pos	Inosine	C10 H12 N4 O5	268.081	3.371	269.088	Nucleosides, nucleotides, and analogues	Purine nucleosides	Not available	Purine nucleosides	9.84643e+07	8.88307e+07	9.24057e+07	7.18639e+07	9.97822e+07	8.31127e+07	7.2963e+06	7.89553e+07	5.76559e+06	6.84907e+06	7.38936e+06	6.49938e+06	2.91749e+06	2.42814e+06	3.19372e+06	2.25941e+06	2.44334e+06	2.86937e+06	2.38305e+07	2.79421e+07	2.76358e+07
Com_3347_pos	Methionine sulfoxide	C5 H11 N O3 S	165.046	2.206	166.053	Organic acids and derivatives	Carboxylic acids and derivatives	Amino acids, peptides, and analogues	Alpha amino acids	487187	460718	1.08262e+07	427367	458516	468945	590669	7.05605e+07	511108	503571	544593	584451	547393	546513	596090	529862	625674	589373	555994	545807	526391
Com_3532_pos	Folic acid	C19 H19 N7 O6	441.14	5.201	442.147	Organic acids and derivatives	Carboxylic acids and derivatives	Amino acids, peptides, and analogues	Glutamic acid and derivatives	569766	516096	3.70358e+06	432436	507226	477415	504943	5.84291e+07	2.12236e+06	518229	1.12445e+06	1.25393e+06	561246	517365	589231	551045	598457	573358	506042	512483	522166
Com_12299_pos	Glycyl-L-leucine	C8 H16 N2 O3	188.116	4.764	189.124	Organic acids and derivatives	Carboxylic acids and derivatives	Amino acids, peptides, and analogues	Peptides	3.05923e+07	5.45038e+07	5.79243e+07	2.27652e+07	5.7603e+07	5.12455e+07	1.17467e+07	1.08476e+07	1.0201e+07	1.21233e+07	1.21024e+07	1.30795e+07	1.63576e+07	2.68671e+07	1.92867e+07	3.39623e+07	2.58381e+07	4.12545e+07	2.74149e+07	2.89792e+07	2.9229e+07
Com_16575_pos	3'-Adenosine monophosphate (3'-AMP)	C10 H14 N5 O7 P	347.063	2.785	348.07	Nucleosides, nucleotides, and analogues	Ribonucleoside 3'-phosphates	Not available	Ribonucleoside 3'-phosphates	6.14325e+06	9.15913e+06	8.05834e+06	7.21424e+06	6.98428e+06	6.85282e+06	1.51375e+07	1.80946e+07	1.27578e+07	1.51594e+07	1.51806e+07	1.59708e+07	8.25584e+06	8.7961e+06	8.05011e+06	8.30518e+06	1.06332e+07	8.24763e+06	9.64342e+06	1.12769e+07	1.05153e+07
Com_18432_pos	Coumarin	C9 H6 O2	146.037	0.623	147.044	Phenylpropanoids and polyketides	Coumarins and derivatives	Not available	Coumarins and derivatives	3.39098e+07	1.91338e+07	1.42006e+07	1.28759e+07	1.47907e+07	3.45464e+07	1.01081e+07	2.84771e+07	3.83989e+07	8.33071e+06	3.35557e+07	3.87627e+07	2.47605e+07	1.69266e+07	4.01914e+07	2.77611e+07	2.57275e+07	2.23848e+07	2.59087e+07	2.61188e+07	1.83668e+07
Com_19760_pos	Adenosine 3'5'-cyclic monophosphate	C10 H12 N5 O6 P	329.052	3.447	330.06	Nucleosides, nucleotides, and analogues	Purine nucleotides	Cyclic purine nucleotides	3',5'-cyclic purine nucleotides	4.33689e+06	5.24613e+06	4.01604e+06	4.01702e+06	4.62915e+06	4.46012e+06	9.22915e+06	7.50586e+06	7.90022e+06	9.84495e+06	9.62493e+06	8.94322e+06	1.85459e+06	1.73201e+06	1.53084e+06	1.45642e+06	1.52808e+06	1.61826e+06	4.97027e+06	5.48451e+06	5.46552e+06
Com_26441_pos	Ethyl paraben	C9 H10 O3	166.063	3.935	167.071	Benzenoids	Benzene and substituted derivatives	Benzoic acids and derivatives	p-Hydroxybenzoic acid alkyl esters	2.5556e+07	2.21204e+07	1.8449e+07	1.86697e+07	2.0299e+07	1.88785e+07	6.10666e+06	1.42854e+07	1.71731e+07	1.41462e+07	1.13481e+07	8.3189e+06	8.33621e+06	1.82383e+07	2.0185e+07	1.94638e+07	2.40852e+07	2.09515e+07	1.49643e+07	1.21838e+07	1.9528e+07
Com_32285_pos	Pyridoxamine	C8 H12 N2 O2	168.09	2.088	169.097	Organoheterocyclic compounds	Pyridines and derivatives	Pyridoxamines	Pyridoxamine 5'-phosphates	6.36134e+06	6.32978e+06	5.69443e+06	7.30942e+06	6.24661e+06	6.7588e+06	3.92868e+06	4.69036e+06	3.70087e+06	3.80737e+06	3.69275e+06	3.77256e+06	8.17264e+06	8.71801e+06	9.47348e+06	8.93286e+06	8.63756e+06	1.04344e+07	7.14744e+06	6.18429e+06	5.99844e+06
Com_5_pos	Hexadecanamide	C16 H33 N O	255.256	9.644	256.264	Lipids and lipid-like molecules	Fatty Acyls	Fatty amides	Fatty amides	1.1273e+10	2.09096e+10	3.86052e+10	2.92768e+10	1.19185e+10	1.82057e+10	2.22365e+10	3.40558e+10	3.71333e+10	2.89323e+10	2.15061e+10	2.40821e+10	2.90979e+10	3.49497e+10	2.29996e+10	3.5902e+10	1.08092e+10	2.24907e+10	1.80482e+10	1.76138e+10	2.09622e+10
Com_8_pos	Oleoyl ethylamide	C20 H39 N O	309.303	10.72	332.292	Lipids and lipid-like molecules	Fatty Acyls	Fatty amides	N-acyl amines	1.74875e+10	2.41241e+10	4.40127e+10	3.26865e+10	1.39038e+10	2.25488e+10	2.90553e+10	3.29127e+10	3.61033e+10	3.32509e+10	2.68147e+10	2.90573e+10	3.938e+10	3.75124e+10	2.68733e+10	3.49118e+10	1.60875e+10	2.79591e+10	2.24381e+10	2.25916e+10	2.43308e+10
Com_9_pos	UR-144 N-Heptyl analog	C23 H33 N O	339.252	5.519	340.26	Organoheterocyclic compounds	Indoles and derivatives	N-alkylindoles	N-alkylindoles	1.48397e+10	1.66478e+10	8.54148e+09	1.61699e+10	2.77814e+10	2.07875e+10	1.58608e+10	1.05378e+10	1.30145e+10	1.50667e+10	1.50097e+10	1.53717e+10	1.60172e+10	1.49357e+10	1.87258e+10	1.26288e+10	1.57723e+10	1.43441e+10	1.59146e+10	1.55533e+10	1.57292e+10
Com_12_pos	Palmitic Acid	C16 H32 O2	273.267	6.712	274.274	Lipids and lipid-like molecules	Fatty Acyls	Fatty acids and conjugates	Long-chain fatty acids	9.98577e+09	3.10237e+09	7.563e+09	7.87337e+09	3.9942e+09	5.13795e+09	4.93911e+09	1.01373e+10	6.71443e+09	3.87144e+09	6.9344e+09	5.28814e+09	4.41817e+09	9.03913e+09	5.92742e+09	4.43917e+09	1.94539e+09	2.6531e+09	6.27378e+09	6.50622e+09	6.75188e+09
Com_13_pos	Stearamide	C18 H37 N O	283.288	10.525	306.277	Organic acids and derivatives	Carboximidic acids and derivatives	Carboximidic acids	Carboximidic acids	8.27264e+09	1.23863e+10	2.16622e+10	1.32794e+10	8.90566e+09	8.3845e+09	1.022e+10	1.10679e+10	1.59867e+10	1.0948e+10	9.39526e+09	1.08252e+10	1.32966e+10	1.44057e+10	1.14928e+10	1.56918e+10	5.09751e+09	1.02693e+10	8.42527e+09	8.52055e+09	8.71354e+09
Com_22_pos	3,4-Dihydroxybenzaldehyde	C7 H6 O3	156.043	5.334	157.05	Organic oxygen compounds	Organooxygen compounds	Carbonyl compounds	Hydroxybenzaldehydes	7.29387e+06	7.48606e+06	6.45517e+06	6.31968e+06	6.34359e+06	7.31472e+06	6.54655e+06	4.82878e+06	5.35154e+06	4.25019e+06	6.17241e+06	6.37034e+06	1.01385e+07	4.16371e+06	8.75059e+06	9.80504e+06	1.0961e+07	1.58875e+07	8.53294e+06	8.02971e+06	7.38804e+06
Com_30_pos	2-Amino-1,3,4-octadecanetriol	C18 H39 N O3	317.293	6.709	318.3	Organic nitrogen compounds	Organonitrogen compounds	Amines	1,3-aminoalcohols	4.56529e+09	1.5561e+09	3.5551e+09	3.43496e+09	1.92698e+09	2.2689e+09	2.37007e+09	3.74832e+09	2.72146e+09	1.6465e+09	3.4193e+09	2.41794e+09	1.9783e+09	3.50347e+09	2.52295e+09	1.89167e+09	8.1452e+08	1.24355e+09	3.24692e+09	3.39614e+09	3.45432e+09
Com_41_pos	N-[2-chloro-6-(trifluoromethoxy)phenyl]-2,2-dimethylpropanamide	C12 H13 Cl F3 N O2	295.059	6.404	296.066					2.77394e+09	2.05492e+09	2.3494e+09	1.22392e+09	2.37644e+09	1.63917e+09	1.95729e+09	1.09012e+09	1.48116e+09	1.78429e+09	1.63939e+09	1.368e+09	1.27333e+09	2.03921e+09	1.6553e+09	2.79045e+09	1.56736e+09	2.93192e+09	2.01896e+09	1.88336e+09	1.94356e+09
Com_48_pos	Caprolactam	C6 H11 N O	113.085	5.413	114.092	Organoheterocyclic compounds	Lactams	Caprolactams	Caprolactams	1.88364e+08	1.87753e+08	1.63436e+08	1.68498e+08	2.37791e+08	1.90241e+08	1.91301e+09	1.31e+09	2.21514e+09	2.45978e+09	2.1549e+09	2.07477e+09	7.1197e+08	5.64436e+08	8.81862e+08	6.81309e+08	6.61932e+08	7.81711e+08	1.23257e+09	1.10046e+09	1.15269e+09
Com_101_pos	2-Amino-1,3-octadecanediol	C18 H39 N O2	301.298	7.282	302.305	Organic nitrogen compounds	Organonitrogen compounds	Amines	1,2-aminoalcohols	4.44708e+07	3.37016e+07	1.10232e+08	1.24353e+08	3.43751e+07	4.9165e+07	2.38873e+08	8.64686e+08	5.71817e+08	1.73794e+08	3.64794e+08	1.748e+08	1.8076e+08	4.72219e+08	2.04749e+08	1.55813e+08	4.58668e+07	7.97756e+07	1.35044e+08	1.14629e+08	1.11517e+08
Com_109_pos	3-Succinoylpyridine	C9 H9 N O3	179.058	4.732	180.066	Organic acids and derivatives	Keto acids and derivatives	Gamma-keto acids and derivatives	Gamma-keto acids and derivatives	3.72632e+07	4.00802e+07	2.57813e+07	1.05115e+07	3.79357e+07	3.2762e+07	3.22956e+09	2.2434e+09	2.64227e+09	3.68586e+09	3.85003e+09	3.44186e+09	6.88031e+08	6.89202e+08	6.94541e+08	6.89887e+08	5.48932e+08	8.27552e+08	1.72005e+09	1.72662e+09	1.71208e+09
Com_110_pos	5-(2,5-dihydroxyhexyl)oxolan-2-one	C10 H18 O4	184.11	5.931	185.118					1.35346e+08	1.37368e+08	1.21087e+08	1.2537e+08	1.28017e+08	1.27183e+08	1.00317e+08	7.94361e+07	9.08972e+07	8.99577e+07	1.08192e+08	1.14859e+08	6.42553e+07	5.88542e+07	5.72133e+07	5.21326e+07	5.48713e+07	5.5593e+07	1.0167e+08	9.56775e+07	8.7268e+07
Com_123_pos	Diethyl phosphate	C4 H11 O4 P	154.04	3.775	155.047	Organic acids and derivatives	Organic phosphoric acids and derivatives	Phosphate esters	Dialkyl phosphates	2.69051e+09	1.51786e+09	1.48678e+09	1.39399e+09	1.4117e+09	1.12843e+09	6.43998e+08	3.76242e+08	5.64427e+08	5.96306e+08	6.4186e+08	6.8288e+08	9.36203e+08	8.36372e+08	1.09239e+09	7.74832e+08	9.14692e+08	8.49945e+08	9.87559e+08	9.70631e+08	9.82674e+08
Com_129_pos	Oleoyl ethanolamide	C20 H39 N O2	307.288	10.202	330.277	Organic nitrogen compounds	Organonitrogen compounds	Amines	N-acylethanolamines	2.74631e+08	5.11064e+08	1.39119e+09	9.75836e+08	2.28995e+08	4.84978e+08	9.96738e+08	1.44328e+09	1.92694e+09	1.33274e+09	8.75284e+08	9.48796e+08	1.37648e+09	1.41502e+09	7.35628e+08	1.61268e+09	3.2275e+08	7.64089e+08	5.71815e+08	5.6998e+08	5.68373e+08
Com_131_pos	2,4-Dimethylbenzaldehyde	C9 H10 O	152.084	6.46	153.091	Benzenoids	Benzene and substituted derivatives	Benzoyl derivatives	Benzoyl derivatives	3.48668e+07	2.90809e+07	3.29752e+07	2.26091e+07	3.80885e+07	3.41133e+07	2.53095e+07	1.99879e+07	2.33129e+07	2.49587e+07	2.52921e+07	2.49484e+07	2.04083e+07	2.53428e+07	2.47558e+07	2.24028e+07	2.36867e+07	2.47243e+07	2.72451e+07	2.58554e+07	2.57655e+07
Com_163_pos	Choline	C5 H13 N O	103.1	2.032	104.108	Organic nitrogen compounds	Organonitrogen compounds	Quaternary ammonium salts	Cholines	2.29549e+07	1.67679e+07	1.904e+07	1.35856e+07	1.36154e+07	2.46708e+07	5.30171e+08	3.71435e+08	4.34758e+08	4.54709e+08	6.36482e+08	6.2076e+08	1.89986e+07	1.40151e+07	3.96665e+07	1.80464e+07	1.34593e+07	1.62497e+07	2.51824e+08	2.70159e+08	2.21409e+08
Com_167_pos	Lysine butyrate	C10 H22 N2 O4	234.158	1.445	235.165	Organic acids and derivatives	Carboxylic acids and derivatives	Amino acids, peptides, and analogues	L-alpha-amino acids	741375	686834	624432	602297	707821	685497	3.70552e+08	7.97056e+07	4.74731e+08	3.88091e+08	3.43292e+08	3.45521e+08	6.6393e+08	6.22073e+08	6.61978e+08	5.15574e+08	1.85413e+09	4.86077e+08	4.04341e+08	3.21311e+08	3.35935e+08
Com_176_pos	(5E)-7-methylidene-10-oxo-4-(propan-2-yl)undec-5-enoic acid	C15 H24 O3	252.173	6.775	253.18					1.36126e+08	1.73078e+08	1.9561e+08	2.15533e+08	1.56804e+08	1.88913e+08	6.45131e+07	5.07298e+07	8.58964e+07	5.43233e+07	6.38327e+07	6.48631e+07	9.33864e+07	7.23513e+07	7.89868e+07	6.51203e+07	7.63005e+07	7.32345e+07	9.20324e+07	8.78021e+07	8.4319e+07
Com_179_pos	4-oxododecanedioic acid	C12 H20 O5	102.069	5.563	227.128					6.80406e+08	6.65854e+08	6.18421e+08	5.74327e+08	5.65719e+08	5.85082e+08	6.47982e+08	4.88317e+08	5.68164e+08	5.84568e+08	6.03315e+08	5.95362e+08	3.42431e+08	3.35302e+08	3.60932e+08	3.58818e+08	3.71949e+08	3.83109e+08	5.32413e+08	4.97613e+08	5.10765e+08
Com_185_pos	(2R)-2-[(2R,5S)-5-[(2S)-2-hydroxybutyl]oxolan-2-yl]propanoic acid	C11 H20 O4	216.136	5.887	217.144					1.59434e+08	1.42648e+08	1.50551e+08	1.41755e+08	1.39506e+08	1.46461e+08	5.24663e+08	4.64395e+08	5.33632e+08	4.83725e+08	6.0519e+08	5.74032e+08	1.20882e+08	1.12919e+08	1.1984e+08	1.11455e+08	1.42856e+08	1.33702e+08	3.18864e+08	3.17012e+08	3.12615e+08
Com_190_pos	Cuminaldehyde	C10 H12 O	148.089	5.856	149.096	Lipids and lipid-like molecules	Prenol lipids	Monoterpenoids	Aromatic monoterpenoids	4.33112e+08	1.88053e+08	1.19369e+08	3.3341e+08	3.31465e+08	1.45828e+09	3.55569e+08	9.92301e+07	1.9064e+08	1.60113e+08	2.09232e+08	6.25867e+08	7.38455e+07	1.66455e+08	5.36624e+08	3.09516e+08	2.48277e+08	1.16781e+08	2.38713e+08	3.57226e+08	3.27624e+08
Com_194_pos	L-Homocystine	C8 H16 N2 O4 S2	268.056	5.318	269.063	Organic acids and derivatives	Carboxylic acids and derivatives	Amino acids, peptides, and analogues	L-alpha-amino acids	4.99434e+06	8.57267e+06	5.19925e+06	7.42822e+06	4.72677e+06	3.16669e+06	4.12495e+07	1.94575e+07	4.59457e+07	6.8662e+07	5.35074e+07	4.00668e+07	5.07166e+08	6.47514e+08	2.32747e+08	4.02311e+08	7.47488e+08	5.33297e+08	2.19246e+08	2.19447e+08	2.35358e+08
Com_206_pos	Indole-3-acrylic acid	C11 H9 N O2	187.063	5.29	188.071	Organoheterocyclic compounds	Indoles and derivatives	Indoles	Indoles	8.85823e+07	6.71298e+07	1.06184e+08	6.28007e+07	5.96596e+07	8.6891e+07	3.07753e+07	5.52175e+08	2.08986e+07	1.68547e+07	2.44345e+07	2.2513e+07	2.58889e+07	2.22374e+07	2.82363e+07	2.74018e+07	2.20735e+07	2.56619e+07	3.65007e+07	3.75698e+07	4.00164e+07
Com_210_pos	LPC 18:2-SN1	C26 H50 N O7 P	519.333	9.039	520.341					281660	328531	2.71415e+06	372401	285172	311589	359239	5.68477e+08	3.81283e+06	392701	1.19152e+06	760295	433146	462065	723993	479973	261795	318276	4.325e+06	4.93982e+06	4.48084e+06
Com_212_pos	Triethanolamine	C6 H15 N O3	149.105	1.481	150.113	Organic nitrogen compounds	Organonitrogen compounds	Amines	1,2-aminoalcohols	1.00906e+09	7.98504e+08	5.99705e+08	3.94027e+08	4.19112e+08	8.1382e+08	1.48875e+08	8.81505e+07	2.22815e+08	1.31489e+08	8.99738e+07	1.53941e+08	1.95154e+08	2.37503e+08	4.27864e+08	3.97556e+08	3.42196e+08	3.21297e+08	2.35615e+08	2.34427e+08	2.37173e+08
Com_217_pos	Carbendazim	C9 H9 N3 O2	191.07	5.335	192.077	Organoheterocyclic compounds	Benzimidazoles	2-benzimidazolylcarbamic acid esters	2-benzimidazolylcarbamic acid esters	7.73445e+08	7.25047e+08	5.91994e+08	6.09081e+08	6.63796e+08	6.92082e+08	1.11564e+08	1.00515e+08	8.92812e+07	1.11059e+08	1.07944e+08	1.0221e+08	5.26899e+07	6.02364e+07	5.69692e+07	5.50707e+07	6.10039e+07	6.28851e+07	2.82725e+08	2.59697e+08	2.80386e+08
Com_253_pos	4-Coumaric acid	C9 H8 O3	182.058	5.599	183.066	Phenylpropanoids and polyketides	Cinnamic acids and derivatives	Hydroxycinnamic acids and derivatives	Hydroxycinnamic acids	1.13537e+07	1.16034e+07	2.6824e+06	2.54731e+06	9.62778e+06	1.1817e+07	7.14298e+07	4.30851e+07	5.89124e+07	6.48439e+07	6.55256e+07	6.31676e+07	3.30739e+07	4.43019e+07	4.90429e+07	4.40008e+07	4.18531e+07	4.60616e+07	5.03879e+07	4.14138e+07	4.43451e+07
Com_264_pos	2-({2-oxo-2-[(2-oxo-3-azepanyl)amino]ethyl}sulfanyl)acetic acid	C10 H16 N2 O4 S	321.203	5.987	322.21					5.75646e+08	6.11859e+08	6.5347e+08	6.51884e+08	5.23382e+08	6.27009e+08	4.05428e+08	3.04662e+08	3.39057e+08	3.18236e+08	3.67768e+08	3.85375e+08	3.23351e+08	3.12205e+08	2.70142e+08	2.86518e+08	3.78924e+08	3.22551e+08	4.24413e+08	4.02288e+08	4.07379e+08
Com_266_pos	2-[5-(2-hydroxypropyl)oxolan-2-yl]propanoic acid	C10 H18 O4	202.121	6.21	225.11					4.63408e+08	5.71168e+08	5.26522e+08	5.77402e+08	5.72469e+08	4.68387e+08	1.37927e+08	1.28937e+08	1.02756e+08	1.14178e+08	1.39578e+08	1.64984e+08	2.16376e+08	2.07461e+08	1.74176e+08	1.24766e+08	2.36679e+08	1.66266e+08	2.40728e+08	2.52375e+08	2.46402e+08
Com_270_pos	LPC 16:0-SN1	C24 H50 N O7 P	495.332	9.393	496.34					1.92331e+06	1.6263e+06	3.20515e+06	2.70754e+06	2.61394e+06	1.71293e+06	2.55427e+06	4.36159e+08	3.43815e+06	2.7855e+06	2.3365e+06	2.78186e+06	3.21196e+06	3.24337e+06	2.23465e+06	3.50938e+06	1.58394e+06	2.24037e+06	5.70481e+06	6.45042e+06	4.35574e+06
Com_275_pos	16(R)-HETE	C20 H32 O3	342.217	7.778	343.224	Lipids and lipid-like molecules	Fatty Acyls	Eicosanoids	Hydroxyeicosatetraenoic acids	3.37257e+08	3.66034e+08	3.23569e+08	3.1236e+08	3.37683e+08	2.83162e+08	4.83652e+08	3.95947e+08	3.98023e+08	4.72443e+08	4.75639e+08	4.54413e+08	2.38491e+08	2.39763e+08	2.41007e+08	2.50448e+08	2.26263e+08	2.61051e+08	3.39726e+08	3.53244e+08	3.61921e+08
Com_284_pos	8-iso Prostaglandin A2	C20 H30 O4	178.098	7.797	357.204	Lipids and lipid-like molecules	Fatty Acyls	Eicosanoids	Prostaglandins and related compounds	2.55893e+08	2.82462e+08	2.41696e+08	2.36784e+08	2.9141e+08	2.48061e+08	4.73557e+08	3.80541e+08	3.62803e+08	4.60718e+08	4.62472e+08	4.55221e+08	2.74815e+08	3.10132e+08	3.22246e+08	2.89733e+08	3.01999e+08	3.42042e+08	3.22548e+08	3.38134e+08	3.39896e+08
Com_327_pos	3-Hydroxylidocaine	C14 H22 N2 O2	250.168	5.985	268.202	Organic acids and derivatives	Carboxylic acids and derivatives	Amino acids, peptides, and analogues	Alpha amino acid amides	3.989e+08	4.24853e+08	3.88959e+08	4.74347e+08	4.29239e+08	4.99684e+08	4.29372e+08	2.5154e+08	3.029e+08	3.2842e+08	2.14991e+07	3.86826e+08	2.60039e+08	2.5682e+08	2.37819e+08	2.19582e+08	2.56837e+08	2.36109e+08	3.55085e+08	3.21041e+08	3.43705e+08
Com_329_pos	(11E,15Z)-9,10,13-trihydroxyoctadeca-11,15-dienoic acid	C18 H32 O5	350.207	6.616	351.214					1.4706e+08	1.6481e+08	1.67669e+08	1.50975e+08	1.51773e+08	1.28475e+08	6.45286e+08	5.02989e+08	5.48964e+08	6.77848e+08	6.16759e+08	6.02698e+08	1.80489e+08	1.69932e+08	1.76461e+08	1.67546e+08	1.76097e+08	1.90005e+08	3.05036e+08	3.19004e+08	3.14304e+08
Com_336_pos	1-(4-nitrophenyl)piperidine	C11 H14 N2 O2	206.106	4.979	207.113					5.12581e+08	5.63283e+08	4.32788e+08	4.32751e+08	4.44921e+08	4.79432e+08	3.99377e+07	2.89054e+07	3.02563e+07	3.74481e+07	3.43124e+07	3.30154e+07	5.15802e+07	4.44361e+07	5.64807e+07	4.91813e+07	4.72359e+07	5.31411e+07	1.60491e+08	1.55152e+08	1.55963e+08
Com_351_pos	APH	C14 H21 N5 O4	305.146	4.804	153.581					3.93651e+08	4.62166e+08	4.54802e+08	3.33655e+08	5.53416e+08	4.06607e+08	1.20228e+08	9.88488e+07	9.45694e+07	1.20754e+08	1.22231e+08	1.24224e+08	6.78351e+06	6.50548e+06	7.18068e+06	6.13811e+06	7.52047e+06	7.65512e+06	1.65619e+08	1.65051e+08	1.69644e+08
Com_354_pos	Thromboxane B2	C20 H34 O6	392.218	6.306	393.225	Lipids and lipid-like molecules	Fatty Acyls	Eicosanoids	Thromboxanes	3.5665e+08	4.18793e+08	3.72831e+08	3.5974e+08	4.00755e+08	3.47309e+08	3.53247e+08	3.51108e+08	3.67168e+08	3.96181e+08	4.04286e+08	3.87818e+08	2.92113e+08	2.80757e+08	2.91353e+08	2.72437e+08	3.08304e+08	3.11179e+08	3.37324e+08	3.48241e+08	3.2555e+08
Com_381_pos	Gallic acid trimethyl ether	C10 H12 O5	212.069	5.181	213.076					8.8151e+07	9.00757e+07	7.93222e+07	8.03911e+07	8.90731e+07	7.82792e+07	6.30468e+07	4.63457e+07	5.76519e+07	5.76101e+07	6.41081e+07	5.86886e+07	6.36355e+07	6.78145e+07	6.87089e+07	5.83022e+07	7.13282e+07	3.44818e+06	6.76844e+07	6.6188e+07	6.86337e+07
Com_385_pos	13-OxoODE	C18 H30 O3	316.203	7.823	317.21	Lipids and lipid-like molecules	Fatty Acyls	Lineolic acids and derivatives	Lineolic acids and derivatives	5.22482e+08	5.41232e+08	4.93898e+08	4.74248e+08	4.68531e+08	4.10572e+08	3.76129e+08	3.81641e+08	3.0537e+08	3.89452e+08	3.5757e+08	4.5764e+08	1.60513e+08	1.55338e+08	1.74486e+08	1.5343e+08	1.66441e+08	1.96699e+08	3.18321e+08	3.44888e+08	3.41199e+08
Com_388_pos	3,4-dihydroxy-4-(4-methoxyphenyl)-1,2,3,4-tetrahydroquinolin-2-one	C16 H15 N O4	134.037	5.278	135.044					2.33909e+07	9.51863e+07	4.2243e+07	6.75317e+07	7.44807e+07	7.54708e+07	3.91724e+07	4.43158e+07	5.93512e+07	4.07138e+07	4.22775e+07	4.20675e+07	2.396e+07	3.47574e+07	3.44428e+07	7.3639e+07	8.75239e+07	3.61317e+07	3.06134e+07	3.7696e+07	3.31714e+07
Com_398_pos	L-Dopa	C9 H11 N O4	197.069	4.942	198.076	Organic acids and derivatives	Carboxylic acids and derivatives	Amino acids, peptides, and analogues	Tyrosine and derivatives	3.1822e+07	1.28342e+07	1.17687e+07	1.0449e+07	1.04956e+07	1.40155e+07	2.83189e+08	1.24653e+08	3.44131e+08	3.67653e+08	3.37441e+08	3.3414e+08	4.81946e+07	4.26827e+07	4.79171e+07	4.6416e+07	5.37379e+07	6.28225e+07	1.42328e+08	1.44192e+08	1.38015e+08
Com_412_pos	Prolylleucine	C11 H20 N2 O3	228.148	2.028	229.155	Organic acids and derivatives	Carboxylic acids and derivatives	Amino acids, peptides, and analogues	Dipeptides	1.1661e+09	1.19482e+09	1.02515e+09	1.03989e+09	9.54366e+08	1.10914e+09	2.58007e+09	2.06464e+09	2.18284e+09	2.2538e+09	2.53274e+09	2.21508e+09	1.38982e+09	1.14089e+09	1.61854e+09	1.48086e+09	1.42913e+09	1.60484e+09	1.87713e+09	1.82222e+09	1.72295e+09
Com_425_pos	Monoolein	C21 H40 O4	356.293	10.079	379.282	Lipids and lipid-like molecules	Glycerolipids	Monoradylglycerols	1-monoacylglycerols	1.3199e+07	1.36866e+07	1.53626e+07	1.58392e+07	1.22954e+07	8.87153e+06	1.02829e+07	2.78923e+08	1.29491e+07	9.52827e+06	9.31174e+06	8.43371e+06	7.70681e+06	9.80203e+06	7.16751e+06	7.71693e+06	1.00866e+07	9.26732e+06	1.07362e+07	9.96562e+06	1.04752e+07
Com_452_pos	Sphingosine (d18:1)	C18 H37 N O2	321.265	10.592	322.271					3.12068e+06	5.20158e+06	1.21194e+07	6.79945e+06	4.00063e+06	2.42444e+06	3.10276e+06	1.91666e+06	6.1536e+06	5.07125e+06	2.26789e+06	2.45644e+06	3.91768e+06	5.169e+06	2.71254e+06	4.46338e+06	1.93309e+06	2.60431e+06	2.27955e+06	2.29278e+06	2.81115e+06
Com_454_pos	1-Naphthyl acetate	C12 H10 O2	186.068	6.242	187.076					3.75981e+08	1.97225e+08	1.88126e+08	1.67355e+08	1.93909e+08	1.89506e+08	3.79751e+08	3.43045e+08	3.75536e+08	3.90484e+08	3.86191e+08	3.78932e+08	3.32028e+08	3.46019e+08	3.58752e+08	4.06522e+08	3.43017e+08	4.3699e+08	3.52334e+08	3.29693e+08	3.37053e+08
Com_490_pos	L-Asparagine	C4 H8 N2 O3	132.054	1.732	133.061	Organic acids and derivatives	Carboxylic acids and derivatives	Amino acids, peptides, and analogues	Asparagine and derivatives	2.27316e+07	1.72341e+07	2.26142e+07	2.11995e+07	2.23025e+07	2.17941e+07	9.59726e+07	1.04461e+08	8.38805e+07	1.00873e+08	1.01109e+08	1.07491e+08	3.36348e+07	3.25954e+07	4.02524e+07	3.25427e+07	3.19122e+07	3.54322e+07	6.80106e+07	6.70382e+07	6.48392e+07
Com_496_pos	6,15-diketo-13,14-dihydro Prostaglandin F1α	C20 H34 O6	352.223	7.015	353.23	Lipids and lipid-like molecules	Fatty Acyls	Eicosanoids	Prostaglandins and related compounds	5.30211e+07	1.1799e+08	6.67161e+07	1.01307e+08	1.39282e+08	1.2689e+08	1.54651e+09	1.23641e+09	1.24369e+09	1.45024e+09	1.5404e+09	1.25545e+09	1.35577e+08	1.20018e+08	9.51832e+07	7.72554e+07	7.50371e+07	6.99352e+07	4.11684e+08	4.46804e+08	6.47005e+08
Com_504_pos	Isobavachin	C20 H20 O4	324.135	1.462	325.143	Phenylpropanoids and polyketides	Flavonoids	Flavans	8-prenylated flavanones	688146	644802	564529	584681	666697	3.99703e+06	873475	2.05724e+08	913101	848309	898404	897321	879869	927057	3.17805e+06	872894	1.1988e+06	941160	8.33941e+06	6.50557e+06	8.11236e+06
Com_514_pos	15-Deoxy-Δ12,14-prostaglandin A1	C20 H30 O3	300.209	7.1	301.216	Lipids and lipid-like molecules	Fatty Acyls	Eicosanoids	Prostaglandins and related compounds	2.55299e+08	2.50014e+08	2.43276e+08	2.23389e+08	1.99126e+08	2.38152e+08	3.42939e+08	2.70434e+08	2.91239e+08	2.9561e+08	2.92855e+08	3.19848e+08	1.61981e+08	1.85031e+08	1.86394e+08	1.73005e+08	1.68142e+08	2.21234e+08	2.48233e+08	2.49263e+08	2.62191e+08
Com_563_pos	Oxohongdenafil	C25 H32 N6 O4	498.266	5.48	521.257	Organic oxygen compounds	Organooxygen compounds	Carbonyl compounds	Alkyl-phenylketones	5.6757e+06	1.3328e+07	1.00495e+07	1.45452e+07	1.77662e+07	2.28176e+07	1.64702e+07	1.45452e+07	1.52663e+07	1.24665e+07	1.38322e+07	1.55958e+07	2.46738e+07	2.44645e+07	2.42066e+07	2.43013e+07	3.35072e+07	2.81917e+07	2.08389e+07	1.81527e+07	1.72551e+07
Com_573_pos	LDGTS 18:2	C28 H51 N O6	497.372	8.862	498.38	Lipids and lipid-like molecules	Glycerolipids	Triradylcglycerols	Alkyldiacylglycerols	254388	251292	1.38191e+06	258318	264360	256172	224211	2.32731e+08	1.80328e+06	223198	312727	327859	259174	245359	250872	242224	225573	226838	238463	235144	236109
Com_576_pos	LPC 18:1-SN1	C26 H52 N O7 P	521.348	9.628	522.356					2.57931e+06	3.59419e+06	6.18093e+06	5.123e+06	2.45746e+06	3.51934e+06	4.18849e+06	2.62697e+08	5.95988e+06	4.89042e+06	3.93521e+06	4.27344e+06	5.18998e+06	5.49607e+06	4.20733e+06	5.62543e+06	2.26488e+06	4.29822e+06	3.52247e+06	3.43194e+06	3.56073e+06
Com_591_pos	Kinetin	C10 H9 N5 O	237.064	5.173	238.071	Organoheterocyclic compounds	Imidazopyrimidines	Purines and purine derivatives	6-alkylaminopurines	2.99029e+07	2.92321e+07	2.44709e+07	2.39901e+07	2.64812e+07	2.8629e+07	6.90747e+07	1.96152e+08	1.29127e+07	5.73926e+07	4.2369e+07	6.47629e+07	3.63086e+07	4.45566e+07	4.78303e+07	3.77786e+07	3.79923e+07	4.18441e+07	5.71958e+07	6.09849e+07	5.59932e+07
Com_608_pos	(2E,4E)-N-(2-methylpropyl)dodeca-2,4-dienamide	C16 H29 N O	251.225	8.547	252.232					5.4399e+07	5.91964e+07	1.92221e+08	1.53588e+08	3.38597e+07	7.82173e+07	1.76641e+08	2.45366e+08	2.09327e+08	1.62829e+08	1.31477e+08	1.40216e+08	2.14851e+08	2.56827e+08	1.04828e+08	2.25994e+08	4.13557e+07	1.15252e+08	1.1667e+08	1.12614e+08	1.12108e+08
Com_634_pos	3-(4-hydroxy-3-methoxyphenyl)propanoic acid	C10 H12 O4	178.063	5.594	179.07					3.8547e+07	2.92188e+07	7.47217e+06	2.1725e+07	1.90003e+07	1.08029e+07	2.34793e+08	2.07673e+08	2.68199e+08	2.12e+08	2.32236e+08	2.31341e+08	1.0124e+08	9.91695e+07	9.06826e+07	1.13849e+08	1.18751e+08	1.3557e+08	2.1647e+08	1.44513e+08	1.3334e+08
Com_646_pos	AL 8810 Methyl ester	C25 H33 F O4	438.223	6.006	439.231	Benzenoids	Indanes	Not available	Indanes	4.75433e+08	5.26035e+08	4.69413e+08	4.73574e+08	4.54571e+08	3.51475e+08	3.14584e+07	9.00399e+07	1.09359e+08	1.08199e+08	1.19501e+08	9.78818e+07	1.24387e+08	1.67686e+08	1.58757e+08	1.07348e+08	1.36747e+08	1.5096e+08	1.86137e+08	1.82096e+08	1.94959e+08
Com_658_pos	17α-Hydroxyprogesterone	C21 H30 O3	330.22	6.759	331.227	Lipids and lipid-like molecules	Steroids and steroid derivatives	Pregnane steroids	Gluco/mineralocorticoids, progestogins and derivatives	9.03108e+06	1.53521e+07	1.59395e+07	9.02754e+06	9.47967e+06	1.27543e+07	8.37728e+06	1.73448e+08	6.71169e+06	7.70209e+06	7.88513e+06	1.8451e+07	6.45794e+06	5.6055e+06	1.5131e+07	7.07947e+06	8.88271e+06	7.09504e+06	1.72095e+07	1.97928e+07	1.89043e+07
Com_660_pos	N2,N2-Dimethylguanosine	C12 H17 N5 O5	311.123	5.046	312.13	Nucleosides, nucleotides, and analogues	Purine nucleosides	Not available	Purine nucleosides	2.8944e+08	2.9771e+08	2.56342e+08	2.69475e+08	2.92481e+08	2.7005e+08	1.88536e+07	1.10281e+07	1.22275e+07	1.77153e+07	1.63566e+07	1.50533e+07	1.61725e+08	5.28777e+06	1.62436e+08	1.44783e+08	1.59651e+08	1.63772e+08	1.27502e+08	1.29678e+08	1.398e+08
Com_676_pos	PC 17:0_17:1	C42 H82 N O8 P	759.577	9.862	760.584					6.16791e+06	7.95968e+06	1.15762e+07	1.05941e+07	5.1981e+06	1.31575e+07	8.96163e+06	9.0311e+06	1.06994e+07	9.39648e+06	8.38317e+06	8.5762e+06	1.02879e+07	1.02332e+07	6.90266e+08	576030	6.18291e+06	8.73092e+06	7.83603e+06	7.88171e+06	7.79342e+06
Com_681_pos	2-Methylbutyl beta-D-glucopyranoside	C11 H22 O6	250.142	7.367	273.131					1.57455e+07	9.58196e+06	9.9625e+06	7.05643e+06	2.44257e+07	2.32397e+07	5.73485e+07	1.72276e+08	5.87934e+07	6.52157e+07	5.5855e+07	7.84598e+07	2.31626e+07	1.92313e+07	3.03535e+07	1.94096e+07	1.91131e+07	2.42719e+07	4.93018e+07	5.00392e+07	5.07688e+07
Com_691_pos	beta-Nicotyrine	C10 H10 N2	158.084	5.647	159.092	Organoheterocyclic compounds	Pyridines and derivatives	Not available	Pyridines and derivatives	6.22349e+06	6.8125e+06	4.49515e+06	6.33615e+06	8.72695e+06	8.0047e+06	5.33571e+06	1.49674e+08	4.94233e+06	5.31334e+06	5.37159e+06	5.23353e+06	5.90175e+06	5.32141e+06	6.37304e+06	5.28923e+06	6.50377e+06	5.89656e+06	1.17529e+07	1.09416e+07	1.20048e+07
Com_702_pos	Rhamnetin	C16 H12 O7	316.058	5.63	317.065	Phenylpropanoids and polyketides	Flavonoids	Flavones	Flavonols	3.38672e+07	3.57107e+07	2.35023e+07	1.62878e+07	1.24491e+07	1.67485e+07	2.26923e+08	1.44709e+08	2.56318e+08	2.4572e+08	2.39982e+08	2.3697e+08	7.90908e+07	9.49441e+07	9.31814e+07	1.25926e+08	1.19636e+08	1.33254e+08	1.26931e+08	1.33022e+08	2.08281e+08
Com_705_pos	7-(2-hydroxypropan-2-yl)-1,4a-dimethyl-decahydronaphthalen-1-ol	C15 H28 O2	222.198	9.86	223.205					1.62603e+07	2.56893e+07	4.45828e+07	3.64694e+07	1.72345e+07	1.95526e+07	2.38621e+07	3.9263e+07	4.49301e+07	3.8229e+07	1.66878e+07	3.57392e+07	2.70958e+07	3.72134e+07	1.61466e+07	3.88411e+07	1.56896e+07	3.00638e+07	2.40019e+07	2.69556e+07	2.79006e+07
Com_711_pos	3-hydroxy-3-methylpentanedioic acid	C6 H10 O5	184.035	5.184	185.042					3.71701e+08	3.34094e+08	3.66286e+08	3.09278e+08	3.38292e+08	2.91427e+08	2.21595e+06	9.157e+07	1.42306e+08	9.73365e+07	1.53239e+08	1.17606e+08	1.25035e+08	1.56927e+06	1.29898e+08	1.17485e+08	2.13705e+08	1.43946e+08	1.66862e+08	1.67282e+08	1.70272e+08
Com_726_pos	5-trans prostaglandin F2β	C20 H34 O5	376.223	6.795	377.23	Lipids and lipid-like molecules	Fatty Acyls	Eicosanoids	Prostaglandins and related compounds	2.04528e+08	2.38228e+08	2.04089e+08	2.09396e+08	2.27931e+08	1.91441e+08	2.20712e+08	1.80261e+08	1.78405e+08	2.20884e+08	2.16034e+08	2.03804e+08	1.41772e+08	1.27581e+08	1.44933e+08	1.39714e+08	1.50923e+08	1.56748e+08	1.82677e+08	1.86724e+08	1.90901e+08
Com_737_pos	(4-methoxyphenyl)(4-nitrophenyl)methanone	C14 H11 N O4	257.069	5.273	258.076					1.28127e+08	1.25759e+08	1.41118e+08	1.22272e+08	1.11429e+08	1.38244e+08	2.10568e+08	1.63932e+08	1.78971e+08	2.14956e+08	2.17062e+08	2.04262e+08	1.63445e+08	1.71919e+08	1.76013e+08	1.66893e+08	1.59362e+08	1.839e+08	1.87099e+08	1.73489e+08	1.78743e+08
Com_775_pos	Methyl caffeate	C10 H10 O4	211.085	5.436	212.092	Phenylpropanoids and polyketides	Cinnamic acids and derivatives	Hydroxycinnamic acids and derivatives	Coumaric acids and derivatives	1.60556e+07	2.73929e+07	1.92734e+07	6.9525e+06	8.98026e+06	1.35694e+07	1.19835e+07	7.14374e+06	1.01059e+07	1.0305e+07	1.31474e+07	1.04517e+07	2.00416e+07	1.59351e+07	1.69223e+07	1.99668e+07	1.67706e+07	2.05241e+07	1.3036e+07	1.69356e+07	1.69709e+07
Com_803_pos	N-Desmethyl sildenafil	C21 H28 N6 O4 S	460.193	5.995	461.2	Benzenoids	Benzene and substituted derivatives	Benzenesulfonamides	Benzenesulfonamides	1.0512e+08	1.20518e+08	1.0556e+08	1.11035e+08	1.10428e+08	9.07087e+07	1.25178e+08	1.01558e+08	1.42715e+08	1.45611e+08	1.45581e+08	1.34941e+08	1.74417e+08	1.84406e+08	1.78801e+08	1.71836e+08	2.28692e+08	1.94049e+08	1.51665e+08	1.47861e+08	1.58299e+08
Com_825_pos	Pyroglutamic acid	C5 H7 N O3	147.053	2.002	148.061	Organic acids and derivatives	Carboxylic acids and derivatives	Amino acids, peptides, and analogues	Alpha amino acids and derivatives	1.57962e+07	1.70329e+07	7.98654e+07	1.53529e+07	1.75147e+07	2.73126e+07	1.55929e+07	1.26907e+08	1.7015e+07	3.76982e+06	1.4538e+07	1.46373e+07	1.62416e+07	7.70502e+06	1.26703e+07	1.14072e+07	1.37664e+07	1.28075e+07	1.4867e+07	1.46203e+07	1.44318e+07
Com_834_pos	Levalbuterol	C13 H21 N O3	239.15	5.977	240.157					2.31615e+07	2.06715e+07	1.72131e+07	1.89679e+07	1.94345e+07	2.29323e+07	1.05845e+07	1.04409e+07	7.84229e+06	7.73641e+06	2.12548e+07	8.83538e+06	1.34236e+07	1.23108e+07	1.02686e+07	1.14215e+07	1.16051e+07	1.36266e+07	1.37991e+07	1.50548e+07	1.48104e+07
Com_841_pos	3-(2-nitrophenoxy)butanoic acid	C10 H11 N O5	225.064	2.04	226.071					1.21243e+06	1.15293e+07	8.01773e+06	1.17776e+07	1.24377e+07	1.2491e+07	2.84917e+07	9.68514e+06	2.64149e+07	2.49198e+07	2.71186e+07	3.49456e+06	4.41502e+08	4.38215e+08	4.84315e+08	4.51488e+08	4.88053e+08	5.08173e+08	1.91649e+08	1.95736e+08	1.79899e+08
Com_874_pos	5-[(4-methoxybenzyl)amino]-2,3-dihydro-1,3,4-thiadiazole-2-thione	C10 H11 N3 O S2	253.036	1.417	254.043					745952	733857	685119	669222	741155	723730	1.28002e+06	2.14497e+08	1.27982e+06	1.32435e+06	1.25327e+06	1.24667e+06	1.16976e+06	1.193e+06	3.66639e+06	1.12147e+06	1.51571e+06	1.19744e+06	4.84088e+06	4.31927e+06	4.39316e+06
Com_882_pos	4-Phenyl-3-buten-2-one	C10 H10 O	124.089	5.883	125.096	Benzenoids	Benzene and substituted derivatives	Styrenes	Styrenes	9.23573e+07	8.66865e+07	1.68212e+08	6.93594e+07	6.79704e+07	1.81878e+08	2.03765e+08	1.82426e+08	2.14798e+08	2.04924e+08	1.91647e+08	1.83182e+08	1.18532e+08	5.98534e+07	6.57144e+07	5.99565e+07	1.52944e+08	1.42962e+08	1.09041e+08	1.30032e+08	9.78463e+07
Com_896_pos	6-Hydroxynicotinic acid	C6 H5 N O3	139.027	3.496	140.034	Organoheterocyclic compounds	Pyridines and derivatives	Pyridinecarboxylic acids and derivatives	Pyridinecarboxylic acids	5.43928e+08	5.40156e+08	4.61147e+08	4.72213e+08	5.46843e+08	5.50915e+08	3.20504e+08	2.53127e+08	2.65064e+08	3.17877e+08	3.20832e+08	3.13847e+08	4.86279e+08	4.75855e+08	5.20853e+08	4.89959e+08	4.95997e+08	5.44941e+08	4.36819e+08	4.25959e+08	4.37723e+08
Com_904_pos	3-amino-4-(propylamino)cyclobut-3-ene-1,2-dione	C7 H10 N2 O2	154.074	3.841	155.082					4.46831e+08	4.95737e+08	4.11581e+08	4.29989e+08	5.06746e+08	3.97852e+08	2.08317e+08	1.60688e+08	1.76968e+08	1.45841e+08	2.10659e+08	1.96347e+08	2.44483e+08	2.43222e+08	2.29081e+08	2.1709e+08	2.86276e+08	2.45479e+08	2.52397e+08	2.57077e+08	2.81456e+08
Com_906_pos	2-(3,4-dihydroxyphenyl)-3,5,7-trihydroxy-6-methyl-4H-chromen-4-one	C16 H12 O7	316.058	5.557	317.066					5.01851e+07	3.57107e+07	3.05222e+07	1.76688e+07	1.2035e+07	2.14639e+07	7.33991e+07	5.06017e+07	6.86314e+07	7.66927e+07	7.64128e+07	7.61964e+07	8.98005e+07	9.58692e+07	1.39511e+08	1.2774e+08	1.31195e+08	1.6817e+08	7.06511e+07	7.60029e+07	8.8276e+07
Com_911_pos	1,7-bis(4-hydroxyphenyl)heptan-3-one	C19 H22 O3	298.155	7.062	299.162					2.0542e+08	7.30265e+07	1.31064e+08	9.34684e+07	1.03876e+08	1.43289e+08	5.78122e+07	1.0545e+08	9.25013e+07	1.34662e+08	7.44838e+07	7.3633e+07	6.19631e+07	7.08933e+07	7.53572e+07	8.60071e+07	7.85051e+07	1.07733e+08	1.20919e+08	1.2068e+08	1.24775e+08
Com_917_pos	lupinine	C10 H19 N O	169.147	9.855	170.154	Alkaloids and derivatives	Lupin alkaloids	Lupinine-type alkaloids	Lupinine-type alkaloids	9.57403e+07	1.45605e+08	2.84626e+08	2.2845e+08	9.98286e+07	1.48263e+08	2.13306e+08	2.55943e+08	2.67004e+08	1.13465e+08	1.96952e+08	2.18763e+08	2.69297e+08	2.54229e+08	1.84891e+08	2.76263e+08	9.356e+07	2.04439e+08	1.53756e+08	1.67256e+08	1.63158e+08
Com_963_pos	Arachidonoyl amide	C20 H33 N O	303.254	11.396	304.261	Lipids and lipid-like molecules	Fatty Acyls	Fatty amides	Fatty amides	2.9697e+08	4.20336e+08	9.42438e+08	6.95751e+08	2.28123e+08	4.15515e+08	7.13682e+08	1.03845e+09	1.28222e+09	8.63969e+08	6.36891e+08	7.37682e+08	9.12297e+08	1.02763e+09	6.09886e+08	1.04818e+09	3.63482e+08	6.18584e+08	4.23083e+08	4.78341e+08	4.837e+08
Com_977_pos	Perillyl alcohol	C10 H16 O	152.12	6.164	135.117	Lipids and lipid-like molecules	Prenol lipids	Monoterpenoids	Menthane monoterpenoids	5.36029e+08	2.84571e+08	4.64211e+08	4.83835e+08	5.14497e+08	4.82732e+08	3.10501e+08	1.45035e+08	2.5648e+08	1.66028e+08	4.75822e+08	2.72885e+08	3.14794e+08	1.61329e+08	3.45508e+08	3.13708e+08	1.65294e+08	1.67636e+08	3.7023e+08	5.0724e+08	3.56718e+08
Com_993_pos	methyl 1-isopropyl-1H-1,2,3-benzotriazole-5-carboxylate	C11 H13 N3 O2	219.1	5.11	220.107					4.76307e+06	1.62172e+06	5.8957e+06	2.89545e+06	3.80621e+06	466298	2.25689e+08	6.36708e+07	2.20002e+08	1.94414e+08	1.40059e+08	2.10799e+08	2.74036e+07	1.78295e+07	2.21621e+07	2.14282e+07	2.83022e+07	570831	8.92659e+07	8.43199e+07	8.45291e+07
Com_994_pos	2-(carboxymethoxy)-4-methoxybenzoic acid	C10 H10 O6	248.03	1.39	249.037					3.54965e+08	3.25188e+08	2.70476e+08	2.92724e+08	3.08584e+08	3.04236e+08	2.67387e+08	1.10974e+08	2.65531e+08	2.75065e+08	2.78402e+08	2.78715e+08	2.45082e+08	2.41975e+08	2.76114e+08	2.35079e+08	2.76845e+08	2.2238e+08	3.42302e+08	2.57513e+08	2.46039e+08
Com_1022_pos	Methyl palmitate	C17 H34 O2	287.283	6.989	288.29	Lipids and lipid-like molecules	Fatty Acyls	Fatty acid esters	Fatty acid methyl esters	1.04466e+07	3.99552e+06	1.4291e+07	1.03607e+07	3.54971e+06	5.47026e+06	1.52967e+07	1.31035e+08	4.06242e+07	9.48147e+06	2.88758e+07	1.30521e+07	1.05014e+07	2.89358e+07	1.48419e+07	1.31831e+07	3.60251e+06	6.45803e+06	1.09892e+07	1.12981e+07	9.80433e+06
Com_1025_pos	16α-Hydroxydehydroepiandrosterone	C19 H28 O3	321.228	6.977	322.235	Lipids and lipid-like molecules	Steroids and steroid derivatives	Androstane steroids	Androgens and derivatives	1.7858e+08	1.85259e+08	1.9206e+08	2.19617e+08	1.83651e+08	1.93968e+08	1.48348e+08	1.17457e+08	9.87863e+07	9.4538e+07	1.31053e+08	1.03678e+08	1.94162e+08	1.43885e+08	1.21261e+08	1.35736e+08	1.61324e+08	1.72867e+08	1.5426e+08	1.55862e+08	1.58235e+08
Com_1029_pos	Dehydrodiisoeugenol	C20 H22 O4	326.151	1.428	349.14	Phenylpropanoids and polyketides	2-arylbenzofuran flavonoids	Not available	2-arylbenzofuran flavonoids	393334	419038	361258	352875	390805	381617	618059	1.0397e+08	601625	592595	614725	630787	607050	629060	4.17316e+07	570372	776271	631401	2.79622e+07	2.95706e+07	2.92279e+07
Com_1051_pos	7-Hydroxycoumarine	C9 H6 O3	162.032	6.295	163.039	Phenylpropanoids and polyketides	Coumarins and derivatives	Hydroxycoumarins	7-hydroxycoumarins	2.85195e+08	3.07204e+08	2.59167e+08	2.77193e+08	3.13756e+08	3.02148e+08	3.61322e+08	3.23625e+08	3.48602e+08	3.72415e+08	3.97468e+08	3.87726e+08	1.45568e+08	1.28492e+08	1.54119e+08	1.25308e+08	1.60373e+08	1.37237e+08	2.67897e+08	2.57565e+08	2.46931e+08
Com_1056_pos	LDGTS 18:1	C28 H53 N O6	499.387	9.655	500.394	Lipids and lipid-like molecules	Glycerolipids	Triradylcglycerols	Alkyldiacylglycerols	2.12527e+06	2.9615e+06	5.09289e+06	4.22119e+06	2.02487e+06	2.89983e+06	3.45119e+06	1.23378e+08	4.91076e+06	4.02955e+06	3.24249e+06	3.52118e+06	4.27638e+06	4.52859e+06	3.46671e+06	4.63518e+06	1.86619e+06	3.5416e+06	2.9024e+06	2.82782e+06	2.93393e+06
Com_1063_pos	GNH	C12 H18 N6 O5	326.134	6.539	327.142					1.15424e+08	1.19637e+08	1.05948e+08	1.10119e+08	1.217e+08	1.03231e+08	7.12109e+07	5.60744e+07	5.96681e+07	6.69279e+07	7.28601e+07	6.90882e+07	1.33902e+08	1.29934e+08	1.42046e+08	1.32757e+08	1.43486e+08	1.44404e+08	9.97886e+07	1.05078e+08	1.08174e+08
Com_1093_pos	Citrinin	C13 H14 O5	232.074	5.573	233.081	Organoheterocyclic compounds	Benzopyrans	Not available	Benzopyrans	7.86218e+07	5.92162e+07	6.00011e+07	4.03915e+07	6.70607e+07	7.20897e+07	1.35745e+08	1.4137e+08	1.45206e+08	1.76629e+08	1.8482e+08	1.50355e+08	1.29357e+08	1.12193e+08	1.29525e+08	1.23436e+08	1.71232e+08	1.93022e+08	1.42113e+08	1.61924e+08	1.26757e+08
Com_1101_pos	Dihydrothymine	C5 H8 N2 O2	128.059	3.115	129.066	Organoheterocyclic compounds	Diazines	Pyrimidines and pyrimidine derivatives	Hydropyrimidines	1.42963e+08	1.34686e+08	1.13929e+08	1.1249e+08	1.03302e+08	1.38674e+08	3.21653e+08	2.42759e+08	2.68157e+08	2.98868e+08	2.99356e+08	2.93639e+08	2.62567e+08	2.68979e+08	2.76215e+08	2.90548e+08	2.68525e+08	3.10556e+08	2.46883e+08	2.5508e+08	2.52991e+08
Com_1131_pos	6-Pentyl-2H-pyran-2-one	C10 H14 O2	166.1	5.867	167.107					1.27795e+08	1.43338e+08	1.43285e+08	1.09418e+08	1.30773e+08	1.12596e+08	4.96365e+07	4.4153e+07	5.22008e+07	4.7953e+07	5.13997e+07	5.23034e+07	6.01817e+07	5.84721e+07	6.24563e+07	4.90709e+07	6.20937e+07	5.56646e+07	7.33774e+07	6.9198e+07	6.9369e+07
Com_1147_pos	Sunitinib	C22 H27 F N4 O2	398.208	6.888	399.215					2.40455e+08	2.8127e+08	2.27125e+08	2.34231e+08	2.68523e+08	2.29554e+08	1.22243e+08	1.09367e+08	1.05725e+08	1.2274e+08	1.22886e+08	1.15675e+08	1.28971e+08	1.25961e+08	1.34807e+08	1.2518e+08	1.42181e+08	1.42098e+08	1.52867e+08	1.5841e+08	1.58809e+08
Com_1176_pos	N,N-dimethyl-9H-purin-6-amine	C7 H9 N5	163.086	4.836	164.093					1.08175e+08	9.42887e+07	8.35485e+07	7.11653e+07	9.76076e+07	1.00857e+08	1.32088e+08	1.17204e+08	1.12886e+08	1.44793e+08	1.47136e+08	1.38699e+08	9.04791e+07	9.59237e+07	1.05984e+08	9.50124e+07	9.04021e+07	1.12956e+08	1.16114e+08	1.11613e+08	1.14421e+08
Com_1204_pos	YMK	C20 H32 N4 O5 S	462.187	6.225	463.194					8.68196e+07	6.3486e+07	5.0961e+07	5.172e+07	9.93137e+07	8.09013e+07	5.21429e+07	7.11493e+07	4.80136e+07	5.67434e+07	5.80297e+07	5.78207e+07	1.40851e+08	1.35194e+08	1.37298e+08	1.36221e+08	1.25054e+08	1.51513e+08	1.2678e+08	1.08547e+08	1.07176e+08
Com_1238_pos	2-Methoxyresorcinol	C7 H8 O3	140.047	6.367	141.055	Benzenoids	Phenols	Methoxyphenols	Methoxyphenols	1.224e+08	1.34957e+08	1.20974e+08	1.42791e+08	1.44752e+08	1.16906e+08	2.80234e+07	1.86372e+07	1.74873e+07	1.64151e+07	2.73718e+07	3.19111e+07	5.79628e+07	5.13943e+07	3.68363e+07	2.24011e+07	4.70332e+07	2.8885e+07	5.72892e+07	5.37347e+07	5.58607e+07
Com_1256_pos	SPB 15:0;2O	C15 H33 N O2	259.251	6.768	260.258					6.40117e+07	3.03461e+07	5.33282e+07	2.61885e+07	5.83398e+06	7.51787e+06	3.98233e+06	3.60002e+06	3.59374e+06	4.59736e+06	3.01348e+06	4.12672e+06	2.33398e+06	2.09053e+06	2.87532e+06	2.08731e+06	2.09117e+06	1.87475e+06	1.14283e+07	1.19347e+07	1.18965e+07
Com_1267_pos	N-(2-Hydroxyethyl)iminodiacetic acid	C6 H11 N O5	177.064	1.465	178.071					4.40468e+07	1.28021e+07	3.14434e+07	3.72328e+07	4.33648e+07	4.45396e+07	5.21136e+07	3.45356e+07	6.21526e+07	5.93802e+07	5.76567e+07	5.88303e+07	4.40782e+07	5.04696e+07	7.30842e+07	6.45144e+07	5.35647e+07	6.57332e+07	6.49287e+07	5.56656e+07	6.57663e+07
Com_1274_pos	pentane-1,2,3,4,5-pentol	C5 H12 O5	174.05	1.394	175.058					8.53766e+06	8.04408e+06	1.5448e+07	8.16215e+06	1.00204e+07	8.63547e+06	7.95506e+07	1.34517e+08	7.64248e+07	7.49233e+07	7.81177e+07	7.82453e+07	2.02176e+07	1.90892e+07	2.21533e+07	1.85936e+07	2.79051e+07	2.42263e+07	4.02608e+07	4.1101e+07	3.67991e+07
Com_1279_pos	Triptophenolide	C20 H24 O3	312.171	1.453	313.179	Lipids and lipid-like molecules	Steroids and steroid derivatives	Oxosteroids	Oxosteroids	851300	797680	698374	723304	824766	871164	1.12491e+06	1.42219e+08	1.12959e+06	1.04944e+06	1.11999e+06	1.11007e+06	1.08848e+06	1.14686e+06	1.28568e+06	1.07985e+06	1.48302e+06	1.1643e+06	2.13161e+07	2.08768e+07	2.14655e+07
Com_1306_pos	3-Methylcrotonylglycine	C7 H11 N O3	157.074	2.631	158.081	Organic acids and derivatives	Carboxylic acids and derivatives	Amino acids, peptides, and analogues	N-acyl-alpha amino acids	4.03121e+08	3.7403e+08	2.81478e+08	3.35012e+08	3.66823e+08	4.02239e+08	1.71547e+08	1.39369e+08	1.54111e+08	1.72653e+08	1.70409e+08	1.62292e+08	1.89287e+08	1.87488e+08	1.96389e+08	1.92792e+08	2.25792e+08	2.18642e+08	2.37141e+08	2.307e+08	2.24019e+08
Com_1313_pos	2-(2-hydroxy-3-methylbutanamido)-4-methylpentanoic acid	C11 H21 N O4	253.132	6.109	254.139					1.43441e+08	1.53165e+08	1.31772e+08	1.42964e+08	1.42725e+08	1.31434e+08	3.34151e+07	2.32567e+07	2.88203e+07	3.59899e+07	3.32444e+07	3.38046e+07	5.08141e+06	4.62565e+06	3.89657e+06	3.59902e+06	4.75843e+06	5.64081e+06	4.77614e+07	4.74909e+07	4.72867e+07
Com_1319_pos	1-Monopalmitin	C19 H38 O4	330.277	9.705	353.266	Lipids and lipid-like molecules	Glycerolipids	Monoradylglycerols	1-monoacylglycerols	2.35116e+07	2.53965e+07	2.93581e+07	3.23082e+07	2.41682e+07	2.1836e+07	1.85058e+07	9.47229e+07	3.80572e+07	1.79871e+07	3.01489e+06	1.64669e+07	1.69524e+07	2.72782e+07	1.44407e+07	1.34506e+07	1.82481e+07	1.33939e+07	2.06818e+07	1.79256e+07	1.72323e+07
Com_1326_pos	Triacanthine	C10 H13 N5	203.116	4.745	204.123	Organoheterocyclic compounds	Imidazopyrimidines	Purines and purine derivatives	6-aminopurines	6.78342e+06	7.45636e+06	7.62194e+06	6.08181e+06	7.63929e+06	5.90418e+06	3.22354e+06	6.73971e+06	3.30866e+06	3.57777e+06	3.55068e+06	3.40482e+06	7.5204e+06	8.55227e+06	1.03275e+07	8.91692e+06	9.32737e+06	1.21191e+07	6.66417e+06	6.76006e+06	6.33807e+06
Com_1327_pos	7α-Hydroxytestosterone	C19 H28 O3	304.204	7.312	305.211	Lipids and lipid-like molecules	Steroids and steroid derivatives	Androstane steroids	Androgens and derivatives	1.78489e+08	1.8422e+08	1.63972e+08	1.68579e+08	1.79074e+08	1.77418e+08	1.09596e+08	8.72786e+07	8.86575e+07	1.13757e+08	1.1275e+08	1.04799e+08	9.46172e+07	9.48868e+07	9.31919e+07	9.00038e+07	9.15811e+07	1.01817e+08	1.21556e+08	1.1945e+08	1.17895e+08
Com_1339_pos	Lidocaine N-oxide	C14 H22 N2 O2	250.168	5.542	251.175	Organic acids and derivatives	Carboxylic acids and derivatives	Amino acids, peptides, and analogues	Alpha amino acids and derivatives	6.53701e+07	7.68012e+07	8.95377e+07	8.20492e+07	7.97634e+07	9.30909e+07	9.25175e+07	6.00374e+07	7.2464e+07	7.40133e+07	8.81213e+07	6.96565e+07	5.10399e+07	4.54597e+07	4.30294e+07	5.27384e+07	5.37348e+07	6.29537e+07	7.1324e+07	7.04209e+07	6.7302e+07
Com_1358_pos	Tiglic acid	C5 H8 O2	100.053	1.474	118.087	Lipids and lipid-like molecules	Fatty Acyls	Fatty acids and conjugates	Methyl-branched fatty acids	4.13633e+07	5.88312e+07	1.24405e+08	1.10215e+08	7.84587e+07	5.91214e+07	3.38695e+09	7.10388e+09	3.19124e+09	3.16185e+09	3.32586e+09	7.58102e+09	1.15361e+10	1.22501e+10	1.21389e+10	1.13283e+10	5.56516e+09	1.17232e+10	8.84786e+09	8.74376e+09	8.45151e+09
Com_1378_pos	tert-Butyl N-[1-(aminocarbonyl)-3-methylbutyl]carbamate	C11 H22 N2 O3	230.163	5.289	231.17	Organic acids and derivatives	Carboxylic acids and derivatives	Amino acids, peptides, and analogues	Leucine and derivatives	1.52747e+08	1.53977e+08	1.49598e+08	1.31915e+08	1.48549e+08	1.6391e+08	3.6813e+07	3.86607e+07	2.76378e+07	2.99516e+07	3.07422e+07	3.21514e+07	3.61845e+07	3.57224e+07	3.69797e+07	2.54844e+07	3.42834e+07	3.86369e+07	6.35435e+07	6.29591e+07	6.46273e+07
Com_1389_pos	LPC 40:9-SN2	C48 H80 N O7 P	813.571	8.55	814.578					1.10434e+09	4.21594e+08	7.54143e+08	9.81877e+08	8.23323e+08	1.10685e+09	5.96515e+08	6.761e+08	4.75908e+08	6.62498e+08	5.19908e+08	5.01638e+08	6.77546e+08	8.76614e+08	6.75812e+08	6.4169e+08	8.28978e+08	7.88922e+08	7.13408e+08	7.46014e+08	7.68313e+08
Com_1411_pos	2-{4-[(trifluoromethyl)thio]phenoxy}ethanohydrazide	C9 H9 F3 N2 O2 S	266.031	2.041	267.038					1.57058e+08	1.50084e+08	6.25963e+07	1.21359e+08	1.32464e+08	1.29844e+08	1.85198e+07	1.78266e+07	2.77171e+07	2.55987e+07	1.95951e+07	3.18875e+07	4.14849e+07	4.14689e+07	3.11618e+07	5.15304e+06	2.62395e+07	2.09038e+07	5.31575e+07	6.21878e+07	6.44112e+07
Com_1415_pos	Tyrosol	C8 H10 O2	138.068	5.398	139.076	Benzenoids	Phenols	Tyrosols and derivatives	Tyrosols	4.16262e+07	5.07419e+07	4.11159e+07	4.44804e+07	5.24107e+07	5.14517e+07	3.3652e+07	2.89938e+07	3.39524e+07	2.70608e+07	3.53754e+07	2.89429e+07	2.7973e+07	3.48445e+07	3.09058e+07	2.61002e+07	4.49641e+07	3.52729e+07	4.07892e+07	3.44113e+07	3.50696e+07
Com_1474_pos	Mycophenolic acid	C17 H20 O6	320.122	1.43	321.13	Organoheterocyclic compounds	Isocoumarans	Isobenzofuranones	Phthalides	1.09388e+07	1.37033e+07	7.92251e+06	9.06056e+06	1.22358e+07	1.27669e+07	8.76109e+06	3.18987e+06	9.78997e+06	9.58855e+06	8.76838e+06	8.52886e+06	9.0096e+07	9.25375e+07	8.0718e+07	8.04377e+07	1.22501e+08	7.5304e+07	2.46038e+07	2.54536e+07	2.82401e+07
Com_1503_pos	N-Isovaleroylglycine	C7 H13 N O3	159.09	1.49	160.097	Organic acids and derivatives	Carboxylic acids and derivatives	Amino acids, peptides, and analogues	N-acyl-alpha amino acids	2.98924e+08	2.81001e+08	2.00699e+08	2.74572e+08	3.12237e+08	2.86327e+08	1.4129e+08	8.05588e+07	1.27793e+08	1.33752e+08	1.43371e+08	1.43075e+08	1.1127e+08	1.08879e+08	1.25256e+08	1.14487e+08	1.26844e+08	1.19621e+08	1.30859e+08	1.21656e+08	1.27087e+08
Com_1524_pos	EQH	C16 H24 N6 O7	394.161	6.128	395.168					1.73518e+08	1.99746e+08	1.7266e+08	1.72561e+08	1.86405e+08	1.63426e+08	2.08676e+07	1.49912e+07	2.17719e+07	2.37548e+07	1.94193e+07	1.95416e+06	2.76898e+07	2.64785e+07	2.86863e+07	2.62694e+07	2.72668e+07	2.92862e+07	5.16535e+07	5.65055e+07	5.7877e+07
Com_1530_pos	Nitrosonornicotine	C9 H11 N3 O	177.092	6.156	178.1	Organoheterocyclic compounds	Pyridines and derivatives	Pyrrolidinylpyridines	Pyrrolidinylpyridines	9.35478e+07	7.36917e+07	7.00519e+07	5.99879e+07	8.49007e+07	7.77858e+07	8.36789e+07	5.33704e+07	5.24869e+07	6.67821e+07	6.83263e+07	5.96362e+07	7.11455e+07	6.5039e+07	6.01139e+07	7.18305e+07	6.67749e+07	8.77451e+07	6.93724e+07	6.77351e+07	6.8613e+07
Com_1575_pos	Cortisone	C21 H28 O5	720.393	6.402	743.383	Lipids and lipid-like molecules	Steroids and steroid derivatives	Hydroxysteroids	21-hydroxysteroids	6.96445e+07	8.34839e+07	6.93493e+07	6.92471e+07	6.72673e+07	6.53039e+07	1.22927e+08	8.88078e+07	9.82309e+07	1.12955e+08	1.15388e+08	1.09138e+08	5.75078e+07	5.7294e+07	6.01366e+07	5.89042e+07	5.29457e+07	6.46188e+07	7.81024e+07	8.17114e+07	8.49823e+07
Com_1582_pos	1-Methylguanine	C6 H7 N5 O	165.065	2.314	166.073	Organoheterocyclic compounds	Imidazopyrimidines	Purines and purine derivatives	6-oxopurines	1.32258e+08	1.43379e+08	1.19952e+08	1.28485e+08	1.22554e+08	1.13202e+08	1.76404e+08	1.51502e+08	1.55352e+08	1.75834e+08	1.82053e+08	1.73826e+08	1.10685e+08	1.10052e+08	1.16374e+08	1.12715e+08	1.08993e+08	1.17532e+08	1.30568e+08	1.40307e+08	1.37795e+08
Com_1586_pos	Tropine	C8 H15 N O	141.115	5.598	142.123	Alkaloids and derivatives	Tropane alkaloids	Not available	Tropane alkaloids	2.34972e+08	1.5949e+08	1.93773e+08	1.78347e+08	1.3559e+08	1.88428e+08	1.20171e+08	1.01507e+08	9.3292e+07	8.69688e+07	1.12094e+08	8.71977e+07	1.0603e+08	8.77828e+07	7.33756e+07	9.81556e+07	1.17714e+08	1.2292e+08	1.31833e+08	1.13611e+08	1.1043e+08
Com_1629_pos	α-Estradiol	C18 H24 O2	272.173	9.503	273.18	Lipids and lipid-like molecules	Steroids and steroid derivatives	Estrane steroids	Estrogens and derivatives	7.45106e+07	1.02127e+08	1.00494e+08	1.21408e+08	1.52543e+07	1.11329e+07	4.06092e+07	4.96819e+07	2.82587e+07	2.83306e+07	4.44052e+07	4.303e+07	6.8064e+07	5.44195e+07	4.70124e+07	4.2259e+07	6.36778e+07	5.56237e+07	6.49227e+07	6.2958e+07	6.53837e+07
Com_1631_pos	FQH	C20 H26 N6 O5	452.18	6.77	453.188					1.78459e+08	2.10986e+08	1.86377e+08	2.21181e+08	1.85198e+08	1.99228e+08	1.20571e+08	8.30182e+07	1.00424e+08	8.61627e+07	7.03752e+07	1.52188e+08	1.09915e+08	1.09924e+08	1.16078e+08	1.19112e+08	1.20572e+08	9.47281e+07	1.39888e+08	1.39951e+08	1.44684e+08
Com_1632_pos	p-Anisaldehyde	C8 H8 O2	136.053	5.618	137.06	Benzenoids	Benzene and substituted derivatives	Benzoyl derivatives	Benzoyl derivatives	1.28893e+08	1.0386e+08	1.11872e+08	9.73618e+07	7.68801e+07	1.39637e+08	6.02215e+07	1.06842e+08	1.29138e+08	1.36896e+08	7.66932e+07	1.52801e+08	6.25888e+07	5.76101e+07	5.96771e+06	7.69016e+07	7.72363e+07	6.3028e+07	1.21412e+08	7.3455e+07	9.53087e+07
Com_1651_pos	Penicillin G	C16 H18 N2 O4 S	334.099	5.544	335.106	Organic acids and derivatives	Carboxylic acids and derivatives	Amino acids, peptides, and analogues	Dipeptides	3.69987e+06	4.14062e+06	3.05343e+06	3.8097e+06	5.01743e+06	4.45722e+06	3.29288e+06	7.80437e+07	3.03022e+06	3.2008e+06	3.18925e+06	3.30452e+06	3.53474e+06	3.26401e+06	3.80731e+06	2.9743e+06	3.91344e+06	3.46252e+06	3.64048e+06	3.51172e+06	3.67495e+06
Com_1654_pos	LPC 20:4-SN1	C28 H50 N O7 P	543.333	8.964	544.34					308808	327358	588967	489026	268481	347866	457444	8.15648e+07	669300	542059	432980	460720	583554	622835	391652	655791	264753	419022	1.50749e+06	1.39178e+06	1.60686e+06
Com_1669_pos	D-glutamine	C5 H10 N2 O3	146.069	2.205	147.077	Organic acids and derivatives	Carboxylic acids and derivatives	Amino acids, peptides, and analogues	D-alpha-amino acids	4.45944e+07	4.61455e+07	4.03437e+07	3.96561e+07	4.73499e+07	4.64599e+07	2.34204e+07	5.15276e+07	2.16007e+07	2.36664e+07	2.34852e+07	2.30553e+07	2.74592e+07	2.89779e+07	2.90128e+07	2.9687e+07	3.58423e+07	3.31298e+07	3.22201e+07	2.95845e+07	2.92659e+07
Com_1679_pos	Ligustrazine	C8 H12 N2	136.1	5.991	295.189	Organoheterocyclic compounds	Diazines	Pyrazines	Pyrazines	2.97479e+08	2.87178e+08	2.4265e+08	2.56754e+08	2.5812e+08	2.4354e+08	1.07904e+08	1.01551e+08	1.06219e+08	1.09091e+08	1.12856e+08	1.20821e+08	1.90997e+08	2.16753e+08	2.37807e+08	2.09509e+08	2.49291e+08	2.13689e+08	1.89384e+08	1.75622e+08	1.79545e+08
Com_1685_pos	1-(3,4-dimethoxyphenyl)ethan-1-one oxime	C10 H13 N O3	177.079	4.946	178.086					7.97966e+07	8.09162e+07	6.06338e+07	6.59796e+07	7.30346e+07	7.16764e+07	1.34916e+08	1.22669e+08	1.14348e+08	1.27052e+08	1.40195e+08	1.29145e+08	6.66968e+07	4.91414e+07	6.4404e+07	4.98907e+07	2.2357e+07	6.56143e+07	9.69222e+07	9.73557e+07	9.35472e+07
Com_1696_pos	7-Methylguanine	C6 H7 N5 O	165.065	2.042	166.072	Organoheterocyclic compounds	Imidazopyrimidines	Purines and purine derivatives	Hypoxanthines	3.24459e+07	3.85963e+07	3.37056e+07	2.7794e+07	3.81808e+07	2.80149e+07	7.46665e+07	7.96601e+07	6.6895e+07	7.42547e+07	7.96526e+07	1.20805e+07	4.60642e+07	4.50182e+07	4.48833e+07	4.30154e+07	5.14332e+07	5.30579e+07	5.47356e+07	5.35924e+07	5.41454e+07
Com_1699_pos	Isophorone	C9 H14 O	138.105	9.364	139.112	Organic oxygen compounds	Organooxygen compounds	Carbonyl compounds	Cyclohexenones	1.99055e+07	2.71668e+07	4.60597e+07	4.01569e+07	2.10362e+07	2.78987e+07	3.52383e+07	3.97934e+07	4.81814e+07	3.99101e+07	2.97078e+07	3.24379e+07	2.78787e+07	4.54131e+07	2.98047e+07	4.508e+07	2.74199e+07	2.91251e+07	2.85765e+07	2.6435e+07	2.48732e+07
Com_1701_pos	1,N6-Etheno-2-Deoxy-Adenosine	C12 H13 N5 O3	275.101	4.871	276.108	Organoheterocyclic compounds	Imidazopyrimidines	Purines and purine derivatives	Purines and purine derivatives	6.18773e+07	6.69603e+07	5.77391e+07	6.13171e+07	5.94799e+07	5.88653e+07	7.17865e+07	6.61349e+07	6.07312e+07	7.38193e+07	7.86752e+07	7.7684e+07	1.44502e+08	1.61997e+08	1.66004e+08	1.45058e+08	1.58105e+08	1.76362e+08	1.00636e+08	9.14154e+07	9.78344e+07
Com_1703_pos	Methyl 4-hydroxy-3-methoxycinnamate	C11 H12 O4	208.074	5.618	209.081	Phenylpropanoids and polyketides	Cinnamic acids and derivatives	Hydroxycinnamic acids and derivatives	Hydroxycinnamic acids	2.20281e+07	1.72407e+07	1.7067e+07	1.35088e+07	9.46184e+06	9.96527e+06	5.44353e+07	5.61859e+07	6.64156e+07	5.94635e+07	6.74338e+07	6.68342e+07	8.61706e+07	7.66875e+07	7.80984e+07	9.31028e+07	9.53259e+07	1.11425e+08	7.78381e+07	6.75001e+07	6.85918e+07
Com_1716_pos	Isohomovanillic acid	C9 H10 O4	160.074	5.558	343.137	Benzenoids	Phenols	Methoxyphenols	Methoxyphenols	1.66901e+07	1.46768e+07	4.70052e+07	9.77999e+06	8.71619e+06	1.17349e+07	6.07986e+06	2.21485e+07	2.39123e+07	5.30657e+06	2.51134e+07	3.64694e+06	2.07762e+07	2.58757e+07	2.52059e+07	2.74405e+07	1.28853e+07	2.73663e+07	1.28751e+07	2.29783e+07	2.59764e+07
Com_1750_pos	4-oxo-5-phenylpentanoic acid	C11 H12 O3	174.068	5.46	175.076					7.2639e+07	7.84835e+07	5.70507e+07	1.553e+07	6.50122e+07	7.78097e+07	8.40262e+07	5.63339e+07	7.59816e+07	7.65683e+07	8.48293e+07	7.39251e+07	8.01314e+07	8.07159e+07	9.24626e+07	9.18812e+07	1.00394e+08	9.20979e+07	7.60072e+07	8.80982e+07	8.39962e+07
Com_1765_pos	Leucylproline	C11 H20 N2 O3	211.121	5.244	212.128	Organic acids and derivatives	Carboxylic acids and derivatives	Amino acids, peptides, and analogues	Dipeptides	1.96354e+06	696103	1.21486e+06	1.7213e+06	2.35701e+06	2.07269e+06	1.80457e+06	1.39904e+06	1.5315e+06	1.07472e+06	1.61429e+06	1.7932e+06	4.15403e+06	1.70773e+06	2.02507e+06	3.17243e+06	3.43122e+06	3.20019e+06	2.40628e+06	1.79307e+06	1.65791e+06
Com_1779_pos	4-D-Hydroxysphinganine	C18 H39 N O3	317.293	7.34	318.3	Organic nitrogen compounds	Organonitrogen compounds	Amines	1,3-aminoalcohols	9.37783e+07	5.34405e+07	9.3812e+07	8.4948e+07	5.37749e+07	6.62742e+07	6.39025e+07	9.81902e+07	7.76152e+07	4.12216e+07	1.03181e+08	6.24014e+07	4.6817e+07	6.8625e+07	6.01356e+07	4.73166e+07	2.61737e+07	4.18731e+07	8.02092e+07	1.00398e+08	9.18279e+07
Com_1793_pos	2,6-Dihydroxybenzoic acid	C7 H6 O4	154.027	5.068	155.034	Benzenoids	Benzene and substituted derivatives	Benzoic acids and derivatives	Salicylic acids	6.1685e+07	6.61551e+07	5.60122e+07	5.27242e+07	5.85914e+07	6.06641e+07	1.69304e+08	1.11841e+08	1.3699e+08	1.6073e+08	1.68146e+08	1.552e+08	1.00407e+08	1.03027e+08	1.56359e+08	1.21908e+08	1.1114e+08	1.42361e+08	1.13778e+08	1.01625e+08	1.07444e+08
Com_1801_pos	Palmitoleic Acid	C16 H30 O2	254.225	7.549	277.214	Lipids and lipid-like molecules	Fatty Acyls	Fatty acids and conjugates	Long-chain fatty acids	1.36947e+08	7.80783e+07	9.002e+07	7.68324e+07	9.01722e+07	8.90795e+07	5.38995e+07	4.39597e+07	4.38277e+07	3.78e+07	5.01311e+07	4.52344e+07	5.31443e+07	5.15141e+07	5.18052e+07	5.05096e+07	5.28074e+07	5.45375e+07	5.19973e+07	5.74106e+07	5.8767e+07
Com_1859_pos	PC 18:1_18:2	C44 H82 N O8 P	783.578	10.83	784.585					6.82613e+06	7.81752e+06	1.90942e+07	9.84242e+06	5.40348e+06	1.56128e+07	1.20986e+07	7.45331e+06	1.08466e+07	9.53793e+06	7.97161e+06	3.2365e+08	1.08835e+07	1.06701e+07	7.79498e+06	1.12922e+07	6.02282e+06	8.32953e+06	1.27632e+07	7.27232e+06	7.51255e+06
Com_1866_pos	2-Acetylpyrazine	C6 H6 N2 O	122.049	6.028	283.06	Organic oxygen compounds	Organooxygen compounds	Carbonyl compounds	Aryl alkyl ketones	1.85779e+07	7.97388e+06	6.99544e+06	3.8765e+06	4.35074e+06	1.29241e+06	3.98198e+08	1.95647e+08	3.00323e+08	3.54939e+08	3.53576e+08	3.15412e+08	5.9145e+07	4.74966e+07	6.53389e+07	5.41426e+07	3.94341e+07	5.75408e+07	1.48665e+08	1.43102e+08	1.42088e+08
Com_1870_pos	2-methoxy-5-(1H-1,2,4-triazol-5-yl)-4-(trifluoromethyl)pyridine	C9 H7 F3 N4 O	244.056	5.08	245.064					1.15447e+08	1.19975e+08	1.09805e+08	1.11883e+08	1.21075e+08	1.15063e+08	1.67323e+07	1.11169e+07	1.76087e+07	1.68641e+07	1.67087e+07	1.90721e+07	1.80016e+07	2.87281e+07	3.28488e+07	2.67822e+07	3.35882e+07	1.66485e+07	4.12414e+07	4.07792e+07	4.32104e+07
Com_1876_pos	N-(4-chlorophenethyl)-N'-(4-chlorophenyl)urea	C15 H14 Cl2 N2 O	308.051	1.336	309.058					1.50248e+08	1.41931e+08	1.18558e+08	1.31764e+08	1.25741e+08	1.31074e+08	1.3011e+08	4.96387e+07	1.30501e+08	1.3687e+08	1.27916e+08	1.31617e+08	1.03007e+08	9.77515e+07	1.04577e+08	9.69515e+07	1.23623e+08	1.03024e+08	1.1571e+08	1.14881e+08	1.17596e+08
Com_1882_pos	3-hydroxy-2-octylpentanedioic acid	C13 H24 O5	242.152	6.342	243.159					3.10239e+07	2.79743e+07	2.67813e+07	2.55329e+07	3.14655e+07	2.62425e+07	1.93525e+07	2.13562e+07	1.81494e+07	1.84982e+07	2.03627e+07	1.93465e+07	2.03151e+07	1.95948e+07	2.32644e+07	1.56255e+07	2.44464e+07	1.71627e+07	2.73558e+07	2.60586e+07	1.85609e+07
Com_1887_pos	3-amino-2-phenyl-2H-pyrazolo[4,3-c]pyridine-4,6-diol	C12 H10 N4 O2	242.08	5.884	243.088					1.00887e+08	1.14575e+08	1.024e+08	1.17023e+08	1.08392e+08	1.02183e+08	2.59082e+07	7.18471e+07	2.65618e+07	2.64147e+07	2.94577e+07	2.39926e+07	4.88978e+07	5.26018e+07	4.26532e+07	5.25833e+07	5.1429e+07	5.09792e+07	5.03203e+07	5.31132e+07	4.97658e+07
Com_1937_pos	5-Phenyl-2,4-pentadienoic acid	C11 H10 O2	174.068	5.554	175.076	Benzenoids	Phenol esters	Not available	Phenol esters	1.22713e+08	1.26737e+08	1.17241e+08	1.06478e+08	1.03681e+08	8.91881e+07	6.98599e+07	5.42205e+07	6.53647e+07	6.72458e+07	6.99598e+07	6.79046e+07	8.25682e+07	8.09099e+07	7.71603e+07	8.77827e+07	9.77079e+07	9.77989e+07	8.52064e+07	9.11699e+07	8.36654e+07
Com_1955_pos	Cinnamyl acetate	C11 H12 O2	176.084	5.539	177.091	Benzenoids	Benzene and substituted derivatives	Styrenes	Styrenes	1.386e+08	1.3594e+08	1.23838e+08	1.21305e+08	1.07078e+08	1.19102e+08	7.59977e+07	5.4969e+07	6.50897e+07	6.71756e+07	6.80699e+07	6.5342e+07	5.31696e+07	6.40755e+07	6.18212e+07	5.88087e+07	4.40927e+06	5.94759e+07	9.00476e+07	7.48289e+07	7.19579e+07
Com_1960_pos	Sedanolide	C12 H18 O2	194.131	6.251	195.138	Organoheterocyclic compounds	Isobenzofurans	Not available	Isobenzofurans	6.73713e+07	1.31338e+08	1.17962e+08	1.22867e+08	1.58651e+08	1.52312e+08	1.30157e+08	1.15273e+08	9.8715e+07	1.25521e+08	1.17502e+08	1.19329e+08	1.11215e+08	1.03759e+08	1.18189e+08	1.00282e+08	1.06707e+08	1.14394e+08	1.14263e+08	1.31109e+08	1.08836e+08
Com_2003_pos	DQH	C15 H22 N6 O7	398.155	5.904	399.163					6.37546e+07	6.32966e+07	5.74252e+07	5.2561e+07	3.62214e+07	3.55262e+07	1.83651e+08	1.49425e+08	1.4035e+08	1.43984e+08	1.67015e+08	2.02545e+08	1.03899e+08	9.17273e+07	1.01937e+08	8.74653e+07	8.33235e+07	9.76403e+07	1.07253e+08	1.14256e+08	1.17154e+08
Com_2021_pos	13-HPODE	C18 H32 O4	312.23	6.428	313.237	Lipids and lipid-like molecules	Fatty Acyls	Lineolic acids and derivatives	Lineolic acids and derivatives	1.71256e+07	1.90684e+07	1.75e+07	1.73171e+07	1.92577e+07	1.43458e+07	5.02125e+07	4.37133e+07	4.25037e+07	3.20039e+07	4.90007e+07	5.1552e+07	1.47725e+07	3.59285e+07	1.00846e+07	2.15784e+07	1.98623e+07	1.19952e+07	4.3702e+07	5.0344e+07	3.13994e+07
Com_2025_pos	O-Acetylserine	C5 H9 N O4	147.053	1.459	148.06	Organic acids and derivatives	Carboxylic acids and derivatives	Amino acids, peptides, and analogues	L-alpha-amino acids	5.75564e+07	5.8764e+07	8.21248e+07	6.16122e+07	7.26146e+07	5.30055e+07	2.0659e+07	6.52023e+08	2.89525e+07	2.25072e+07	2.53112e+07	2.56785e+07	2.80092e+07	2.88819e+07	3.60986e+07	2.8895e+07	3.94065e+07	3.12873e+07	3.93549e+07	4.41276e+07	3.97157e+07
Com_2030_pos	1,4-dihydroxy-1,4-dimethyl-7-(propan-2-ylidene)-decahydroazulen-6-one	C15 H24 O3	234.162	6.093	235.17					2.16323e+08	2.08663e+08	1.78765e+08	1.90205e+08	2.06506e+08	1.86399e+08	2.12184e+08	1.52002e+08	1.8139e+08	2.01221e+08	2.12527e+08	1.92175e+08	2.33426e+08	2.35981e+08	2.55257e+08	2.13889e+08	2.30007e+08	2.50897e+08	2.14693e+08	2.04633e+08	2.24829e+08
Com_2037_pos	3-(propan-2-yl)-octahydropyrrolo[1,2-a]pyrazine-1,4-dione	C10 H16 N2 O2	196.121	5.423	197.129					2.6591e+06	8.68574e+07	6.09211e+07	7.00922e+07	2.64727e+06	6.17517e+07	3.54936e+07	8.67103e+06	3.85727e+07	3.59073e+07	3.88296e+07	4.28086e+07	9.76157e+07	1.00592e+08	1.00481e+08	9.79298e+07	1.06769e+08	1.09939e+08	7.15612e+07	6.80563e+07	6.89804e+07
Com_2061_pos	4-(methylthio)-6-phenyl-2-(3-pyridyl)pyrimidine-5-carbonitrile	C17 H12 N4 S	304.077	1.502	305.084					9.83656e+07	8.87331e+07	1.25322e+08	8.32816e+07	9.69068e+07	8.62958e+07	1.11566e+08	1.02325e+08	1.01813e+08	1.08018e+08	1.0655e+08	1.02799e+08	1.52361e+08	1.51817e+08	1.65403e+08	1.58179e+08	1.66902e+08	1.83267e+08	1.13996e+08	1.17928e+08	1.19566e+08
Com_2105_pos	Cortisol	C21 H30 O5	362.207	6.222	363.214	Lipids and lipid-like molecules	Steroids and steroid derivatives	Hydroxysteroids	21-hydroxysteroids	2.61662e+08	2.35329e+08	1.93994e+08	2.23572e+08	2.6148e+08	2.62539e+08	1.63691e+08	1.6259e+08	1.45438e+08	1.57805e+08	1.75402e+08	1.72578e+08	1.9274e+08	1.90438e+08	2.01501e+08	1.75225e+08	2.22649e+08	1.99422e+08	1.86046e+08	1.96578e+08	1.93609e+08
Com_2130_pos	5-[5-(ethylsulfonyl)-2-hydroxyanilino]-5-oxopentanoic acid	C13 H17 N O6 S	310.127	5.3	333.116					1.31941e+08	1.42588e+08	1.34486e+08	1.289e+08	1.29748e+08	1.33097e+08	6.0227e+07	2.5755e+07	3.64114e+07	4.10927e+07	1.58143e+06	3.96354e+07	5.81476e+07	3.95795e+07	6.49284e+07	6.15874e+07	6.23767e+07	6.56479e+07	8.09299e+07	8.29761e+07	8.78886e+07
Com_2131_pos	Pyridoxamine 5-phosphate	C8 H13 N2 O5 P	248.053	2.198	249.061	Organoheterocyclic compounds	Pyridines and derivatives	Pyridoxamines	Pyridoxamine 5'-phosphates	753748	1.22601e+06	917951	1.53722e+06	1.3867e+06	1.30168e+06	625260	682738	558939	524089	566783	608264	1.8837e+08	1.93043e+08	2.092e+08	1.93206e+08	2.11804e+08	1.68133e+08	7.56847e+07	4.35223e+07	5.02715e+07
Com_2139_pos	2-(ethoxycarbonyl)-4-oxo-4H-chromen-7-yl 2-phenoxynicotinate	C24 H17 N O7	431.097	5.115	432.104					3.88568e+07	9.5783e+07	4.59501e+07	5.57633e+07	1.44937e+08	4.11021e+07	1.42093e+07	1.5049e+07	7.66078e+06	7.89253e+06	4.46526e+06	9.49315e+06	1.03703e+06	961577	1.64188e+06	1.41889e+06	2.56296e+07	1.11e+07	1.90305e+07	1.92711e+07	1.94654e+07
Com_2160_pos	N-(4-butyl-2-methylphenyl)-N'-[4-(4-methylpiperazino)phenyl]urea	C23 H32 N4 O	380.254	7.283	381.261					3.98113e+07	7.06556e+07	6.65608e+07	7.39788e+07	4.53393e+07	6.59127e+07	7.29874e+07	1.57224e+08	9.81184e+07	5.28068e+07	5.22532e+07	7.71193e+07	4.69464e+07	4.3914e+07	5.13094e+07	4.13399e+07	5.35115e+07	4.81194e+07	6.00142e+07	6.6281e+07	6.23624e+07
Com_2162_pos	PC O-40:9	C48 H80 N O7 P	813.571	10.632	814.578					1.47658e+08	1.37214e+08	1.20109e+08	1.36415e+08	1.7833e+08	1.64802e+08	9.62137e+07	1.28299e+08	7.79698e+07	9.87151e+07	1.13011e+08	1.03439e+08	1.07498e+08	1.12749e+08	1.06479e+08	9.15812e+07	1.41237e+08	1.3841e+08	1.22662e+08	1.33738e+08	9.40149e+07
Com_2170_pos	α-Aspartylphenylalanine	C13 H16 N2 O5	280.106	4.88	281.113	Organic acids and derivatives	Carboxylic acids and derivatives	Amino acids, peptides, and analogues	Peptides	7.93761e+07	7.8323e+07	6.13785e+07	7.52689e+07	6.80899e+07	7.40618e+07	3.0459e+07	2.85987e+07	2.5563e+07	2.96463e+07	3.72493e+07	3.08127e+07	8.58129e+07	9.58157e+07	8.85128e+07	8.26317e+07	8.8304e+07	9.90125e+07	6.23258e+07	6.15096e+07	6.24308e+07
Com_2201_pos	N,N-Dimethyldecylamine N-oxide	C12 H27 N O	201.209	6.306	202.217	Organic nitrogen compounds	Organonitrogen compounds	Aminoxides	Long-chain alkyl amine oxides	9.83584e+07	2.94193e+07	7.08884e+07	4.18145e+07	2.90741e+07	4.24074e+07	1.9931e+07	1.75934e+07	2.98125e+07	2.93504e+07	2.34594e+07	2.30647e+07	1.90294e+07	2.47798e+07	2.14132e+07	2.41618e+07	1.45104e+07	1.79326e+07	3.37654e+07	3.48983e+07	3.09423e+07
Com_2214_pos	D-Phenylalanine	C9 H11 N O2	165.078	5.584	353.146	Organic acids and derivatives	Carboxylic acids and derivatives	Amino acids, peptides, and analogues	Phenylalanine and derivatives	3.29727e+07	2.85969e+07	2.89301e+07	2.57173e+07	2.29923e+07	2.34731e+07	5.43702e+07	2.56668e+07	4.97484e+07	5.43913e+07	5.67552e+07	5.27242e+07	8.51539e+06	9.88708e+06	8.63082e+06	8.0958e+06	1.09441e+07	1.1855e+07	3.08582e+07	2.65932e+07	2.72786e+07
Com_2231_pos	2-(2-thienyl)-1,3-thiazole-4-carboxylic acid	C8 H5 N O2 S2	248.929	5.962	249.936					4.7862e+07	5.13114e+07	4.44363e+07	4.50886e+07	4.57759e+07	4.5024e+07	6.38113e+07	4.44666e+07	5.52062e+07	6.26019e+07	6.4196e+07	5.87867e+07	3.1646e+07	3.67979e+07	4.04963e+07	3.3008e+07	3.79796e+07	3.58837e+07	5.06454e+07	4.71974e+07	5.03653e+07
Com_2248_pos	tetranor-12(R)-HETE	C16 H26 O3	283.215	6.909	306.204					1.13592e+08	8.63094e+07	9.6444e+07	9.33462e+07	9.45538e+07	9.4019e+07	8.04987e+07	5.89404e+07	5.84154e+07	5.73313e+07	7.75861e+07	6.03741e+07	7.86302e+07	6.1175e+07	6.33999e+07	6.74109e+07	9.03867e+07	9.31151e+07	7.64356e+07	7.74597e+07	7.71765e+07
Com_2297_pos	N-(1,3-benzodioxol-4-ylmethyl)-6,7-dimethoxyquinazolin-4-amine	C18 H17 N3 O4	317.138	5.162	318.146					1.92183e+06	2.49657e+06	4.53108e+06	2.35001e+06	1.77938e+06	2.00452e+06	758305	1.71928e+06	1.00359e+06	1.54247e+06	1.40778e+06	719486	3.52293e+06	1.4066e+06	3.38384e+06	3.43115e+06	4.01165e+06	4.1542e+06	2.57616e+06	2.70763e+06	2.68337e+06
Com_2302_pos	Ambroxane	C16 H28 O	236.214	10.72	254.248	Organoheterocyclic compounds	Naphthofurans	Not available	Naphthofurans	2.5306e+07	3.64236e+07	7.7902e+07	5.60976e+07	2.05806e+07	3.3784e+07	4.83115e+07	7.74257e+07	7.77362e+07	6.7515e+07	4.78547e+07	4.99217e+07	8.27937e+07	7.55315e+07	4.75148e+07	7.03534e+07	2.42975e+07	4.76413e+07	3.65297e+07	3.74395e+07	3.89201e+07
Com_2321_pos	(12Z)-9,10,11-trihydroxyoctadec-12-enoic acid	C18 H34 O5	352.223	7.395	353.23					2.4593e+07	2.469e+07	2.18294e+07	2.1981e+07	2.37079e+07	2.24585e+07	9.83673e+07	8.5921e+07	7.54193e+07	9.41027e+07	9.93538e+07	1.4853e+08	2.00503e+07	2.88498e+07	2.11271e+07	1.85119e+07	1.99508e+07	2.2814e+07	4.59894e+07	4.89128e+07	4.9442e+07
Com_2322_pos	25-hydroxycholecalciferol	C27 H44 O2	400.335	11.141	423.324					1.5391e+06	1.98255e+06	1.71184e+06	1.39423e+06	1.39518e+06	1.59445e+06	1.2141e+06	6.55262e+07	1.05549e+06	794808	896168	1.57704e+06	1.26712e+06	1.01056e+06	974277	314390	1.38965e+06	1.08615e+06	1.09618e+06	1.64651e+06	1.21999e+06
Com_2331_pos	2-Aminoadipic acid	C6 H11 N O4	161.069	1.458	162.076	Organic acids and derivatives	Carboxylic acids and derivatives	Amino acids, peptides, and analogues	Alpha amino acids	4.97363e+07	4.28321e+07	3.53465e+07	7.01063e+07	4.79629e+07	4.79293e+07	6.30632e+07	4.36937e+07	6.11926e+07	5.65775e+07	6.06915e+07	7.19802e+07	4.49077e+07	4.39947e+07	5.31957e+07	4.35981e+07	5.58278e+07	3.99141e+07	4.89761e+07	4.82275e+07	5.07765e+07
Com_2341_pos	N6-Methyladenine	C6 H7 N5	149.07	1.611	150.078	Organoheterocyclic compounds	Imidazopyrimidines	Purines and purine derivatives	6-alkylaminopurines	3.5103e+08	3.46659e+08	3.10273e+08	2.87521e+08	3.55231e+08	2.93609e+08	7.88938e+07	7.29519e+07	6.73608e+07	7.86255e+07	7.74054e+07	7.41484e+07	5.6539e+07	6.37887e+07	6.77833e+07	5.81318e+07	5.92017e+07	6.54118e+07	8.33878e+07	8.23662e+07	8.60564e+07
Com_2373_pos	Indole-3-acetic acid	C10 H9 N O2	175.063	5.796	176.071	Organoheterocyclic compounds	Indoles and derivatives	Indolyl carboxylic acids and derivatives	Indole-3-acetic acid derivatives	1.31179e+07	9.19091e+06	9.40567e+06	7.55518e+06	9.16965e+06	8.24731e+06	5.56602e+07	4.57559e+07	4.18989e+07	4.29391e+07	4.43969e+07	5.04353e+07	6.47176e+07	5.69461e+07	7.10926e+07	8.16076e+07	7.94968e+07	8.70822e+07	5.10606e+07	4.50733e+07	3.932e+07
Com_2377_pos	indoline-2-carboxylic acid	C9 H9 N O2	163.063	4.975	164.071					2.61552e+07	2.71313e+07	2.27295e+07	2.26294e+07	2.50929e+07	2.69607e+07	6.96047e+07	7.09758e+07	6.16338e+07	7.07167e+07	7.23842e+07	7.08045e+07	4.87307e+07	4.78202e+07	5.51546e+07	5.0598e+07	5.11956e+07	5.7627e+07	5.28803e+07	5.27373e+07	5.39729e+07
Com_2391_pos	Epinastine	C16 H15 N3	249.124	5.217	288.087					1.00708e+08	1.01345e+08	9.93617e+07	9.05368e+07	1.01453e+08	8.96818e+07	1.0104e+08	6.27571e+07	8.51634e+07	1.00928e+08	9.55184e+07	9.11864e+07	6.19536e+07	6.12584e+07	6.50717e+07	6.47586e+07	5.97032e+07	7.0378e+07	6.61606e+07	6.53209e+07	6.65491e+07
Com_2419_pos	cyclohexyl{4-[4-nitro-2-(1H-pyrrol-1-yl)phenyl]piperazino}methanone	C21 H26 N4 O3	364.187	6.123	365.194					3.35934e+08	3.43733e+08	2.81516e+08	2.79839e+08	3.78494e+08	2.61301e+08	3.31211e+08	2.54846e+08	3.01766e+08	3.32887e+08	3.40096e+08	3.25269e+08	3.16446e+08	3.1514e+08	3.28933e+08	2.56922e+08	3.53785e+08	3.453e+08	3.28522e+08	3.01402e+08	3.23629e+08
Com_2425_pos	Methioninesulfoxide	C5 H11 N O3 S	165.046	2.002	166.053	Organic acids and derivatives	Carboxylic acids and derivatives	Amino acids, peptides, and analogues	L-alpha-amino acids	1.3368e+06	1.12609e+06	5.30288e+07	1.15621e+06	1.35869e+06	2.65061e+06	1.43766e+06	1.56583e+08	1.16718e+06	1.22005e+06	1.25971e+06	1.38053e+06	1.03283e+06	335584	1.20753e+06	1.09679e+06	962621	1.10866e+06	1.18476e+06	1.17979e+06	1.08761e+06
Com_2463_pos	DL-Norvaline	C5 H11 N O2	117.079	3.388	156.042	Organic acids and derivatives	Carboxylic acids and derivatives	Amino acids, peptides, and analogues	Alpha amino acids	1.79441e+08	1.6834e+08	1.40966e+08	1.41654e+08	1.31361e+08	1.42064e+08	1.41342e+08	1.07126e+08	6.59289e+07	1.30583e+08	1.59318e+08	1.46995e+08	1.72732e+08	1.79035e+08	2.01393e+08	1.89373e+08	1.79283e+08	1.95938e+08	1.58432e+08	1.74398e+08	1.56119e+08
Com_2505_pos	PC O-18:2	C26 H50 N O7 P	519.333	8.817	520.34					247742	244007	243907	252446	258351	255896	208706	5.54488e+07	387320	209149	223828	222369	240492	236702	222764	226745	214293	217373	331436	349676	288215
Com_2535_pos	N-Desmethyltramadol	C15 H23 N O2	227.189	6.287	228.196	Benzenoids	Phenol ethers	Anisoles	Anisoles	3.04418e+07	2.47657e+07	2.70257e+07	2.07309e+07	3.24943e+07	2.92852e+07	2.39854e+07	1.55973e+07	2.11657e+07	2.44294e+07	2.41719e+07	2.04773e+07	2.44033e+07	2.29998e+07	2.09139e+07	2.40035e+07	2.43094e+07	3.17219e+07	2.37352e+07	2.47618e+07	2.45908e+07
Com_2538_pos	Dutasteride	C27 H30 F6 N2 O2	546.229	5.974	547.235					4.8901e+06	2.82999e+06	1.8462e+06	2.6464e+06	1.36127e+06	1.22776e+06	952764	1.00762e+06	894517	887532	932010	934372	1.06228e+06	992150	1.03117e+06	1.02812e+06	1.16888e+06	1.11037e+06	1.01879e+06	1.09405e+06	1.03201e+06
Com_2563_pos	Lumefantrine	C30 H32 Cl3 N O	549.139	5.055	550.146					458110	444633	412521	381242	429190	389413	3.21997e+07	8.38568e+06	6.15669e+07	4.21127e+07	3.08743e+07	2.81187e+07	2.5506e+07	1.88194e+07	2.27127e+07	2.02452e+07	7.21887e+07	7.3374e+07	2.27036e+07	2.30754e+07	3.69276e+07
Com_2576_pos	2-Pyrrolidinecarboxylic acid	C5 H9 N O2	133.074	1.454	134.081					3.16932e+07	2.55773e+07	2.26752e+07	1.8325e+07	4.21467e+06	2.62233e+07	2.36541e+07	1.7062e+07	2.51366e+07	2.48224e+07	2.48472e+07	2.63877e+07	1.75464e+07	1.45623e+07	1.78128e+07	1.65668e+07	2.1667e+07	1.47723e+07	1.94735e+07	1.92522e+07	2.14933e+07
Com_2593_pos	LSD-d3	C20 H22 [2]H3 N3 O	326.22	10.63	327.227					4.32731e+07	3.70678e+07	7.1301e+07	6.58205e+07	4.4669e+07	3.78166e+07	5.0696e+07	3.29892e+08	5.4042e+07	2.84091e+07	6.03437e+07	3.39061e+07	5.44703e+07	6.76072e+07	5.60759e+07	4.51427e+07	3.92972e+07	4.19883e+07	8.29904e+07	8.62808e+07	9.37584e+07
Com_2597_pos	N1-methyl-5-methoxy-2-({2-[(methylamino)carbonyl]phenyl}thio)benzamide	C17 H18 N2 O3 S	368.053	5.554	369.06					1.17218e+08	1.17125e+08	1.03289e+08	9.71494e+07	9.55648e+07	9.49708e+07	1.26623e+08	5.759e+07	1.20403e+08	1.27892e+08	1.16839e+08	1.15655e+08	5.6176e+07	2.90915e+07	4.35988e+07	6.18951e+07	6.19577e+07	4.76373e+07	9.69235e+07	6.05264e+07	1.05608e+08
Com_2617_pos	2-[(5-chloro-3-pyridyl)oxy]-5-(1H-pyrrol-1-yl)pyridine	C14 H10 Cl N3 O	271.052	5.108	272.059					5.98148e+06	6.95922e+06	3.78166e+06	4.93641e+06	7.58261e+06	4.44742e+06	6.143e+07	4.70741e+07	5.68013e+07	5.78458e+07	6.22215e+07	5.57775e+07	4.36549e+07	4.46944e+07	4.86336e+07	4.11003e+07	4.35258e+07	4.88541e+07	4.16624e+07	4.13335e+07	4.24419e+07
Com_2662_pos	N-Methylphenylalanine	C10 H13 N O2	179.095	5.062	180.102	Organic acids and derivatives	Carboxylic acids and derivatives	Amino acids, peptides, and analogues	Phenylalanine and derivatives	3.87733e+07	3.91903e+07	3.72343e+07	3.43578e+07	3.88397e+07	4.01524e+07	6.37197e+07	4.2996e+07	5.62423e+07	6.24205e+07	6.63261e+07	5.94706e+07	6.16094e+07	5.83027e+07	6.67484e+07	5.95707e+07	5.81767e+07	6.95011e+07	5.68256e+07	5.56304e+07	5.84713e+07
Com_2680_pos	2-Hydroxyphenylalanine	C9 H11 N O3	181.074	4.972	182.082	Organic acids and derivatives	Carboxylic acids and derivatives	Amino acids, peptides, and analogues	Phenylalanine and derivatives	1.11832e+07	1.1099e+07	1.27846e+07	9.15472e+06	5.68178e+06	1.09901e+07	5.46303e+06	3.45252e+07	1.44747e+07	1.31714e+07	1.43716e+07	1.54575e+07	1.95062e+07	2.01523e+07	2.31534e+07	2.06909e+07	2.23153e+07	2.6254e+07	1.48547e+07	1.48088e+07	1.4761e+07
Com_2711_pos	Pyrrole-2-carboxylic acid	C5 H5 N O2	111.032	6.887	223.071	Organoheterocyclic compounds	Pyrroles	Pyrrole carboxylic acids and derivatives	Pyrrole 2-carboxylic acids	4.62811e+07	6.09465e+07	4.81102e+07	7.0459e+07	7.13927e+07	5.08497e+07	1.79718e+06	5.49813e+06	1.19399e+06	1.38066e+06	1.71048e+06	1.65648e+06	6.40405e+06	6.36695e+06	3.5338e+06	1.66197e+06	5.16899e+06	3.24834e+06	1.37987e+07	1.16866e+07	1.26316e+07
Com_2741_pos	Phosphocholine	C5 H14 N O4 P	183.066	1.499	184.073	Organic nitrogen compounds	Organonitrogen compounds	Quaternary ammonium salts	Phosphocholines	3.45058e+06	3.23324e+06	4.04605e+06	2.93177e+06	3.34303e+06	3.53109e+06	4.07066e+08	2.53389e+08	3.54587e+08	3.94643e+08	4.15762e+08	4.07801e+08	7.1247e+06	9.32838e+06	5.21124e+06	4.5125e+06	7.23634e+06	4.74869e+06	1.70743e+08	1.68107e+08	1.6653e+08
Com_2749_pos	N,N-Bis(2-hydroxyethyl)formamide	C5 H11 N O3	133.074	1.766	134.081					2.62672e+08	2.41878e+08	1.67285e+08	2.03098e+08	2.31801e+08	2.841e+08	1.74297e+07	2.79603e+07	5.88272e+07	4.24287e+07	3.45234e+07	4.31379e+07	4.55965e+07	6.03684e+07	9.09884e+07	8.60808e+07	7.75105e+07	7.43552e+07	8.82019e+07	8.64938e+07	8.90197e+07
Com_2764_pos	N-Octyl-2-pyrrolidone	C12 H23 N O	215.189	7.189	238.178					7.86318e+06	4.68805e+06	6.799e+06	5.30259e+06	7.57907e+06	5.99029e+06	4.49041e+06	3.16392e+06	4.76331e+06	4.86323e+06	4.40142e+06	3.75513e+06	3.17267e+06	4.73205e+06	4.81242e+06	6.11637e+06	4.5335e+06	5.5526e+06	5.02934e+06	5.39967e+06	5.21885e+06
Com_2778_pos	2,3-Dinor-11β-prostaglandin F2α	C18 H30 O5	348.191	6.861	349.199	Lipids and lipid-like molecules	Fatty Acyls	Eicosanoids	Prostaglandins and related compounds	9.69374e+07	1.04027e+08	9.26997e+07	9.68836e+07	1.07485e+08	9.28623e+07	1.12629e+08	9.55051e+07	9.50957e+07	1.05537e+08	1.0645e+08	1.06944e+08	9.8686e+07	1.04227e+08	1.11435e+08	1.02409e+08	9.43144e+07	1.05075e+08	1.01133e+08	1.04897e+08	1.05573e+08
Com_2809_pos	Cucurbitacin B	C32 H46 O8	558.318	6.385	559.326	Lipids and lipid-like molecules	Steroids and steroid derivatives	Cucurbitacins	Cucurbitacins	2.10079e+07	2.6432e+07	5.47062e+07	4.40433e+07	1.61015e+07	4.93059e+07	1.29729e+07	5.96673e+06	1.1461e+07	2.45218e+07	1.34487e+07	1.44215e+07	2.32041e+07	9.73422e+06	5.67144e+07	2.89739e+07	6.17152e+07	6.22508e+07	1.90119e+07	2.34055e+07	3.18846e+07
Com_2827_pos	Steviol	C20 H30 O3	318.218	7.633	319.225					4.57759e+07	4.92211e+07	4.40801e+07	4.07666e+07	4.51936e+07	4.2339e+07	6.84706e+07	4.99829e+07	4.85828e+07	5.33028e+07	4.84255e+07	6.67108e+07	2.74893e+07	2.7423e+07	3.74534e+07	3.39341e+07	3.67242e+07	3.66237e+07	4.00665e+07	5.34963e+07	4.17341e+07
Com_2830_pos	Germacrone	C15 H22 O	218.167	7.024	201.164	Lipids and lipid-like molecules	Prenol lipids	Sesquiterpenoids	Germacrane sesquiterpenoids	2.94794e+07	2.83756e+07	2.63789e+07	2.21399e+07	2.67856e+07	2.262e+07	8.04012e+07	6.72013e+07	5.26362e+07	7.26688e+07	6.93285e+07	8.8268e+07	5.45482e+07	4.95225e+07	5.57328e+07	5.77505e+07	5.11066e+07	6.0934e+07	5.19999e+07	5.98736e+07	5.75793e+07
Com_2832_pos	L-Hydroxyproline	C5 H9 N O3	131.058	1.501	132.066	Organic acids and derivatives	Carboxylic acids and derivatives	Amino acids, peptides, and analogues	Proline and derivatives	5.93864e+07	5.86748e+07	7.06471e+07	5.87137e+07	6.11296e+07	7.04724e+07	1.79059e+08	2.47679e+08	1.94484e+08	1.77601e+08	1.76194e+08	2.2654e+08	2.09911e+08	1.84776e+08	1.7016e+08	2.04841e+08	2.59166e+08	6.49735e+07	2.29293e+08	2.08055e+08	1.55511e+08
Com_2886_pos	4-Morpholinepropanesulfonic acid	C7 H15 N O4 S	209.072	3.193	210.08					1.0171e+06	1.01061e+06	754878	657042	763633	777109	721176	1.95387e+08	681988	655432	716800	768722	692058	686868	5.67868e+06	710388	811264	772669	1.5903e+07	1.36509e+07	1.42313e+07
Com_2888_pos	PC 34:1	C42 H82 N O8 P	781.559	9.685	782.566	Lipids and lipid-like molecules	Glycerophospholipids	Glycerophosphocholines	Phosphocholines	1.36207e+06	6.93224e+06	1.19214e+07	2.4109e+06	4.73979e+06	1.45002e+07	8.07849e+06	9.06562e+06	1.1495e+07	9.43232e+06	7.58998e+06	5.53378e+07	1.00101e+07	1.06005e+07	5.75903e+08	1.03273e+06	4.36836e+06	8.29012e+06	6.79391e+06	6.61931e+06	6.86771e+06
Com_2892_pos	Oxymatrine	C15 H24 N2 O2	264.182	7.306	265.189	Alkaloids and derivatives	Lupin alkaloids	Matrine alkaloids	Matrine alkaloids	9.26121e+07	3.75511e+07	6.09072e+07	8.09096e+07	6.90946e+07	6.68408e+07	2.60785e+07	1.8729e+07	2.47869e+07	3.77365e+07	1.85545e+07	2.28255e+07	2.07041e+07	2.93528e+07	2.65734e+07	3.06682e+07	2.46912e+07	3.48427e+07	3.85883e+07	3.86522e+07	3.88335e+07
Com_2911_pos	(4E)-1,7-bis(3,4-dihydroxyphenyl)hept-4-en-3-one	C19 H20 O5	310.116	5.255	311.124					4.44806e+06	6.81733e+06	6.26592e+06	4.94809e+06	5.88528e+06	4.95226e+06	5.96869e+07	2.59571e+07	4.20652e+07	4.65919e+07	4.73075e+07	4.82511e+07	1.67072e+07	2.46043e+07	1.71594e+07	1.58126e+07	1.87023e+07	1.82544e+07	2.33691e+07	1.89748e+07	2.32565e+07
Com_2913_pos	2-Hydroxy-2-methylbutanoic acid	C5 H10 O3	118.063	4.962	119.071	Lipids and lipid-like molecules	Fatty Acyls	Fatty acids and conjugates	Hydroxy fatty acids	822599	1.36085e+06	1.54556e+06	989926	1.49183e+06	4.08511e+06	1.58427e+06	865169	899391	1.54422e+06	1.53632e+06	1.63627e+06	948899	1.07117e+06	1.11939e+06	882826	988097	1.15207e+06	966633	1.41264e+06	1.33603e+06
Com_2937_pos	Columbianadin	C19 H20 O5	328.131	5.354	329.138	Phenylpropanoids and polyketides	Coumarins and derivatives	Furanocoumarins	Angular furanocoumarins	1.11901e+06	863179	775144	658911	865981	755708	1.41975e+06	639962	812594	1.293e+06	1.70971e+06	1.32787e+06	1.73094e+06	1.03458e+06	1.76292e+06	1.34936e+06	1.1644e+06	1.12732e+06	1.91647e+06	1.0261e+06	1.33859e+06
Com_2978_pos	Phenylethanolamine	C8 H11 N O	137.084	4.981	138.091	Organic nitrogen compounds	Organonitrogen compounds	Amines	Aralkylamines	2.78146e+07	2.11808e+07	2.2225e+07	2.40144e+07	2.49732e+07	3.13687e+07	3.60065e+07	2.23649e+07	4.41226e+07	5.05506e+07	3.53066e+07	3.76042e+07	1.86781e+07	2.2751e+07	2.93088e+07	3.09973e+07	2.49555e+07	3.42977e+07	3.17095e+07	2.91483e+07	2.95401e+07
Com_2979_pos	4-Hydroxyisoleucine	C6 H13 N O3	147.09	1.497	148.097	Organic acids and derivatives	Carboxylic acids and derivatives	Amino acids, peptides, and analogues	Isoleucine and derivatives	6.3615e+07	5.33421e+07	5.12509e+07	5.99975e+07	6.18004e+07	5.62996e+07	2.31041e+07	1.41266e+07	2.05078e+07	1.80225e+07	2.36768e+07	2.33811e+07	4.19837e+07	4.314e+07	4.86748e+07	4.26591e+07	4.65178e+07	3.91853e+07	3.33256e+07	2.82661e+07	2.96972e+07
Com_2984_pos	Prostaglandin B1	C20 H32 O4	314.246	7.069	337.235	Lipids and lipid-like molecules	Fatty Acyls	Eicosanoids	Prostaglandins and related compounds	1.98685e+07	3.69362e+07	3.37064e+07	4.0435e+07	3.63113e+07	3.24353e+07	8.14856e+07	7.86769e+07	7.00177e+07	7.25859e+07	7.66188e+07	8.36091e+07	3.60079e+07	3.25253e+07	4.18914e+07	3.77555e+07	3.04862e+07	3.66358e+07	5.10477e+07	5.31773e+07	5.14027e+07
Com_2996_pos	(2E)-3-(3,4-dimethoxyphenyl)prop-2-enoic acid	C11 H12 O4	190.063	5.574	191.07					5.20986e+07	3.6067e+07	2.72332e+07	3.50692e+07	4.03984e+07	4.11673e+07	6.85611e+07	5.57431e+07	5.01556e+07	6.90755e+07	5.4851e+07	6.98139e+07	4.29338e+07	6.7385e+07	4.19563e+07	6.18583e+07	5.74573e+07	6.33131e+07	5.94978e+07	5.73913e+07	5.04869e+07
Com_3068_pos	N-Feruloyl putrescine	C14 H20 N2 O3	264.148	5.436	265.155	Phenylpropanoids and polyketides	Cinnamic acids and derivatives	Hydroxycinnamic acids and derivatives	Hydroxycinnamic acids and derivatives	6.03409e+07	7.30645e+07	6.45392e+07	6.32101e+07	6.03308e+07	7.30046e+07	2.5704e+07	3.32341e+07	7.10568e+06	1.74533e+07	1.61737e+07	1.72204e+07	2.35565e+07	2.42087e+07	2.76668e+07	3.97373e+07	2.93964e+07	3.30042e+07	3.37226e+07	3.4292e+07	3.63597e+07
Com_3075_pos	Normeperidine	C14 H19 N O2	233.139	6.065	234.147	Organoheterocyclic compounds	Piperidines	Phenylpiperidines	Phenylpiperidines	7.83336e+07	5.17059e+07	6.66034e+07	6.33921e+07	5.92253e+07	7.40156e+07	4.44535e+07	3.80832e+07	2.85835e+07	3.29755e+07	4.15584e+07	2.46033e+07	6.3504e+07	4.66419e+07	3.97217e+07	4.65236e+07	5.96206e+07	6.29312e+07	5.21678e+07	4.70528e+07	4.74839e+07
Com_3090_pos	Ganoderic acid G	C30 H44 O8	532.305	6.378	533.311					4.1927e+07	4.31532e+07	3.38714e+07	4.01157e+07	4.08946e+07	4.08119e+07	1.34409e+07	1.04337e+07	1.09666e+07	1.37713e+07	1.89913e+07	7.01559e+06	2.03983e+07	2.26321e+07	2.20158e+07	2.84431e+07	1.78746e+07	2.34668e+07	1.97802e+07	2.38368e+07	2.35622e+07
Com_3115_pos	3-hydroxy-3,4-bis[(4-hydroxy-3-methoxyphenyl)methyl]oxolan-2-one	C20 H22 O7	374.137	5.592	375.145					5.19281e+07	4.56481e+07	4.14726e+07	2.93125e+07	3.12179e+07	2.7025e+07	4.30278e+07	3.71304e+07	4.15132e+07	4.49825e+07	4.91232e+07	4.33539e+07	3.84873e+07	4.12916e+07	4.05343e+07	4.37677e+07	4.80771e+07	5.52174e+07	4.48335e+07	4.64251e+07	4.48148e+07
[truncated: 1,051 more rows]
